# Supplementary material for: 2-(4-Chloro­anilino)quinoxaline
Source: Acta Crystallogr Sect E Struct Rep Online. 2008 Nov 26;64(Pt 12):o2443. doi: 10.1107/S1600536808038610 (PMC2960096; doi:10.1107/S1600536808038610)
Supplement: Supplementary file 1 [file e-64-o2443-sup1.cif]

##############################################################################
###                                                                        ###
###        Electronic paper (Acta Crystallographica Section E)             ###
###                                                                        ###
##############################################################################
#                                                                            #
# This CIF contains the data in a paper accepted for publication in Acta     #
# Crystallographica Section E. It conforms to the requirements of Notes      #
# for Authors for Section E, and has been peer reviewed under the auspices   #
# of the IUCr Commission on Journals.                                        #
#                                                                            #
# Full details of the Crystallographic Information File format               #
# are given in the paper "The Crystallographic Information File (CIF):       #
# a New Standard Archive File for Crystallography" by S. R. Hall, F. H.      #
# Allen and I. D. Brown [Acta Cryst. (1991), A47, 655-685].                  #
#                                                                            #
# The current version of the core CIF dictionary is obtainable from          #
# ftp://ftp.iucr.org/pub/cif_core.dic. The current version number is 2.4.    #
#                                                                            #
# Software is freely available for graphical display of the structure(s) in  #
# this CIF.  For information consult the CIF home page http://www.iucr.org/  #
# cif/home.html                                                              #
#                                                                            #
# This file may be used for bona fide research purposes within the           #
# scientific community so long as proper attribution is given to the journal # 
# article from which it was obtained.                                        #
#                                                                            #
##############################################################################
                                             
data_global
_audit_creation_method     SHELXL-97
_journal_date_recd_electronic     2008-11-18
_journal_date_accepted     2008-11-19
_journal_name_full     'Acta Crystallographica, Section E'
_journal_year     2008
_journal_volume     64
_journal_issue     12
_journal_page_first     o2443
_journal_page_last     o2443
_journal_paper_category     QO
_journal_coeditor_code     HB2854
_publ_contact_author
;
     Dr. Seik Weng Ng
     Department of Chemistry
     University of Malaya
     50603 Kuala Lumpur
     Malaysia
;
_publ_contact_author_email     seikweng@um.edu.my
_publ_contact_author_fax     '03 7967 4193'
_publ_contact_author_phone     '03 7967 6778'
_publ_section_title
;
2-(4-Chloroanilino)quinoxaline
;
loop_
    _publ_author_name
    _publ_author_address
    'Idris, Azila'
;
Department of Chemistry
University of Malaya
50603 Kuala Lumpur
Malaysia
;
    'Wan Saffiee, Wan Ainna Mardhiah'
;
Department of Chemistry
University of Malaya
50603 Kuala Lumpur
Malaysia
;
    'Abdullah, Zanariah'
;
Department of Chemistry
University of Malaya
50603 Kuala Lumpur
Malaysia
;
    'Ariffin, Azahar'
;
Department of Chemistry
University of Malaya
50603 Kuala Lumpur
Malaysia
;
    'Ng, Seik Weng'
;
Department of Chemistry
University of Malaya
50603 Kuala Lumpur
Malaysia
;
_publ_section_synopsis     .
data_I
_audit_creation_method     SHELXL-97
_chemical_name_systematic
;
2-(4-Chloroanilino)quinoxaline
;
_chemical_name_common     ?
_chemical_formula_moiety     'C14 H10 Cl N3'
_chemical_formula_sum     'C14 H10 Cl N3'
_chemical_formula_iupac     'C14 H10 Cl N3'
_chemical_formula_weight     255.70
_chemical_melting_point     ?
_symmetry_cell_setting     Orthorhombic
_symmetry_space_group_name_H-M     'P b c a'
_symmetry_space_group_name_Hall     '-P 2ac 2ab'
loop_
    _symmetry_equiv_pos_as_xyz
    'x, y, z'
    '-x+1/2, -y, z+1/2'
    '-x, y+1/2, -z+1/2'
    'x+1/2, -y+1/2, -z'
    '-x, -y, -z'
    'x-1/2, y, -z-1/2'
    'x, -y-1/2, z-1/2'
    '-x-1/2, y-1/2, z'
_cell_length_a     12.1550(10)
_cell_length_b     11.2380(10)
_cell_length_c     35.421(3)
_cell_angle_alpha     90.00
_cell_angle_beta     90.00
_cell_angle_gamma     90.00
_cell_volume     4838.3(8)
_cell_formula_units_Z     16
_cell_measurement_reflns_used     3986
_cell_measurement_theta_min     2.5
_cell_measurement_theta_max     27.8
_cell_measurement_temperature     100(2)
_exptl_crystal_description     Prism
_exptl_crystal_colour     Colourless
_exptl_crystal_size_max     0.30
_exptl_crystal_size_mid     0.20
_exptl_crystal_size_min     0.10
_exptl_crystal_density_diffrn     1.404
_exptl_crystal_density_meas     ?
_exptl_crystal_density_method     'not measured'
_exptl_crystal_F_000     2112
_exptl_absorpt_coefficient_mu     0.299
_exptl_absorpt_correction_type     Multi-scan
_exptl_absorpt_process_details     '(SADABS; Sheldrick, 1996)'
_exptl_absorpt_correction_T_min     0.916
_exptl_absorpt_correction_T_max     0.971
_diffrn_ambient_temperature     100(2)
_diffrn_radiation_type     MoK\a
_diffrn_radiation_wavelength     0.71073
_diffrn_radiation_source     'fine-focus sealed tube'
_diffrn_radiation_monochromator     graphite
_diffrn_measurement_device_type     'Bruker SMART APEX CCD'
_diffrn_measurement_method     \w
_diffrn_detector_area_resol_mean     ?
_diffrn_reflns_number     25622
_diffrn_reflns_av_R_equivalents     0.0660
_diffrn_reflns_av_sigmaI/netI     0.0571
_diffrn_reflns_theta_min     1.15
_diffrn_reflns_theta_max     27.50
_diffrn_reflns_theta_full     27.50
_diffrn_measured_fraction_theta_max     0.987
_diffrn_measured_fraction_theta_full     0.987
_diffrn_reflns_limit_h_min     -15
_diffrn_reflns_limit_h_max     15
_diffrn_reflns_limit_k_min     -14
_diffrn_reflns_limit_k_max     14
_diffrn_reflns_limit_l_min     -34
_diffrn_reflns_limit_l_max     45
_diffrn_standards_number     0
_diffrn_standards_interval_count     0
_diffrn_standards_interval_time     0
_diffrn_standards_decay_%     0
_reflns_number_total     5495
_reflns_number_gt     4111
_reflns_threshold_expression     I>2\s(I)
_refine_ls_structure_factor_coef     Fsqd
_refine_ls_matrix_type     full
_refine_ls_R_factor_all     0.0816
_refine_ls_R_factor_gt     0.0584
_refine_ls_wR_factor_gt     0.1230
_refine_ls_wR_factor_ref     0.1346
_refine_ls_goodness_of_fit_ref     1.072
_refine_ls_restrained_S_all     1.072
_refine_ls_number_reflns     5495
_refine_ls_number_parameters     331
_refine_ls_number_restraints     2
_refine_ls_hydrogen_treatment     mixed
_refine_ls_weighting_scheme     calc
_refine_ls_weighting_details
         'calc w=1/[\s^2^(Fo^2^)+(0.0485P)^2^+5.0859P] where P=(Fo^2^+2Fc^2^)/3'
_atom_sites_solution_hydrogens     geom
_atom_sites_solution_primary     direct
_atom_sites_solution_secondary     difmap
_refine_ls_shift/su_max     0.001
_refine_ls_shift/su_mean     0.001
_refine_diff_density_max     0.306
_refine_diff_density_min     -0.284
_refine_ls_extinction_method     none
_refine_ls_extinction_coef     ?
loop_
    _atom_type_symbol
    _atom_type_description
    _atom_type_scat_dispersion_real
    _atom_type_scat_dispersion_imag
    _atom_type_scat_source
    'C' 'C' 0.0033 0.0016
                         'International Tables Vol C Tables 4.2.6.8 and 6.1.1.4'
    'H' 'H' 0.0000 0.0000
                         'International Tables Vol C Tables 4.2.6.8 and 6.1.1.4'
    'N' 'N' 0.0061 0.0033
                         'International Tables Vol C Tables 4.2.6.8 and 6.1.1.4'
    'Cl' 'Cl' 0.1484 0.1585
                         'International Tables Vol C Tables 4.2.6.8 and 6.1.1.4'
_computing_data_collection     'APEX2 (Bruker, 2007)'
_computing_cell_refinement     'SAINT (Bruker, 2007)'
_computing_data_reduction     'SAINT (Bruker, 2007)'
_computing_structure_solution     'SHELXS97 (Sheldrick, 2008)'
_computing_structure_refinement     'SHELXL97 (Sheldrick, 2008)'
_computing_molecular_graphics     'X-SEED (Barbour, 2001)'
_computing_publication_material     'publCIF (Westrip, 2008)'
loop_
    _atom_site_type_symbol
    _atom_site_label
    _atom_site_fract_x
    _atom_site_fract_y
    _atom_site_fract_z
    _atom_site_U_iso_or_equiv
    _atom_site_adp_type
    _atom_site_calc_flag
    _atom_site_refinement_flags
    _atom_site_occupancy
    _atom_site_disorder_assembly
    _atom_site_disorder_group
    Cl Cl1 0.71730(5) 0.59065(6) 0.569356(19) 0.02492(17) Uani d . 1 . .
    Cl Cl2 0.02845(6) 0.18094(7) 0.22911(2) 0.03264(19) Uani d . 1 . .
    N N1 0.51639(18) 0.8613(2) 0.44328(6) 0.0193(5) Uani d D 1 . .
    H H1 0.481(2) 0.813(2) 0.4277(7) 0.023 Uiso d D 1 . .
    N N2 0.59094(17) 1.05427(18) 0.44793(6) 0.0167(4) Uani d . 1 . .
    N N3 0.45895(17) 1.11409(19) 0.38437(6) 0.0176(5) Uani d . 1 . .
    N N4 0.22121(17) 0.54504(19) 0.33035(6) 0.0192(5) Uani d D 1 . .
    H H4 0.1703(18) 0.586(2) 0.3421(7) 0.023 Uiso d D 1 . .
    N N5 0.41121(17) 0.5347(2) 0.31927(6) 0.0198(5) Uani d . 1 . .
    N N6 0.43633(18) 0.7150(2) 0.37487(6) 0.0216(5) Uani d . 1 . .
    C C1 0.56706(19) 0.8032(2) 0.47383(7) 0.0171(5) Uani d . 1 . .
    C C2 0.6235(2) 0.8609(2) 0.50277(7) 0.0174(5) Uani d . 1 . .
    H H2 0.6304 0.9451 0.5026 0.021 Uiso calc R 1 . .
    C C3 0.6698(2) 0.7948(2) 0.53204(7) 0.0192(5) Uani d . 1 . .
    H H3 0.7084 0.8341 0.5518 0.023 Uiso calc R 1 . .
    C C4 0.6597(2) 0.6723(2) 0.53243(7) 0.0196(5) Uani d . 1 . .
    C C5 0.6043(2) 0.6133(2) 0.50399(8) 0.0203(6) Uani d . 1 . .
    H H5 0.5977 0.5290 0.5045 0.024 Uiso calc R 1 . .
    C C6 0.5582(2) 0.6787(2) 0.47463(8) 0.0203(5) Uani d . 1 . .
    H H6 0.5204 0.6387 0.4549 0.024 Uiso calc R 1 . .
    C C7 0.52621(19) 0.9770(2) 0.43137(7) 0.0166(5) Uani d . 1 . .
    C C8 0.4600(2) 1.0082(2) 0.39899(7) 0.0177(5) Uani d . 1 . .
    H H8 0.4152 0.9485 0.3879 0.021 Uiso calc R 1 . .
    C C9 0.52583(19) 1.1984(2) 0.40114(7) 0.0164(5) Uani d . 1 . .
    C C10 0.5304(2) 1.3140(2) 0.38633(7) 0.0198(5) Uani d . 1 . .
    H H10 0.4862 1.3348 0.3652 0.024 Uiso calc R 1 . .
    C C11 0.5988(2) 1.3973(2) 0.40237(8) 0.0217(6) Uani d . 1 . .
    H H11 0.6026 1.4754 0.3922 0.026 Uiso calc R 1 . .
    C C12 0.6633(2) 1.3663(2) 0.43405(8) 0.0212(6) Uani d . 1 . .
    H H12 0.7101 1.4243 0.4451 0.025 Uiso calc R 1 . .
    C C13 0.6594(2) 1.2541(2) 0.44907(8) 0.0205(6) Uani d . 1 . .
    H H13 0.7028 1.2350 0.4705 0.025 Uiso calc R 1 . .
    C C14 0.59083(19) 1.1667(2) 0.43268(7) 0.0161(5) Uani d . 1 . .
    C C15 0.1823(2) 0.4550(2) 0.30593(7) 0.0177(5) Uani d . 1 . .
    C C16 0.2491(2) 0.3811(2) 0.28402(8) 0.0247(6) Uani d . 1 . .
    H H16 0.3268 0.3891 0.2850 0.030 Uiso calc R 1 . .
    C C17 0.2014(2) 0.2959(3) 0.26090(8) 0.0266(6) Uani d . 1 . .
    H H17 0.2466 0.2452 0.2461 0.032 Uiso calc R 1 . .
    C C18 0.0884(2) 0.2845(2) 0.25939(8) 0.0224(6) Uani d . 1 . .
    C C19 0.0212(2) 0.3556(2) 0.28118(7) 0.0191(5) Uani d . 1 . .
    H H19 -0.0564 0.3466 0.2802 0.023 Uiso calc R 1 . .
    C C20 0.0680(2) 0.4399(2) 0.30451(7) 0.0189(5) Uani d . 1 . .
    H H20 0.0221 0.4884 0.3198 0.023 Uiso calc R 1 . .
    C C21 0.3268(2) 0.5814(2) 0.33713(7) 0.0183(5) Uani d . 1 . .
    C C22 0.3404(2) 0.6720(2) 0.36542(8) 0.0211(6) Uani d . 1 . .
    H H22 0.2767 0.7019 0.3778 0.025 Uiso calc R 1 . .
    C C23 0.5259(2) 0.6708(2) 0.35548(7) 0.0187(5) Uani d . 1 . .
    C C24 0.6321(2) 0.7168(2) 0.36303(8) 0.0249(6) Uani d . 1 . .
    H H24 0.6415 0.7777 0.3813 0.030 Uiso calc R 1 . .
    C C25 0.7212(2) 0.6729(3) 0.34385(8) 0.0286(7) Uani d . 1 . .
    H H25 0.7925 0.7037 0.3489 0.034 Uiso calc R 1 . .
    C C26 0.7081(2) 0.5829(3) 0.31683(8) 0.0288(6) Uani d . 1 . .
    H H26 0.7707 0.5532 0.3038 0.035 Uiso calc R 1 . .
    C C27 0.6061(2) 0.5372(2) 0.30895(8) 0.0236(6) Uani d . 1 . .
    H H27 0.5982 0.4760 0.2907 0.028 Uiso calc R 1 . .
    C C28 0.5127(2) 0.5815(2) 0.32813(7) 0.0193(5) Uani d . 1 . .
loop_
    _atom_site_aniso_label
    _atom_site_aniso_U_11
    _atom_site_aniso_U_22
    _atom_site_aniso_U_33
    _atom_site_aniso_U_12
    _atom_site_aniso_U_13
    _atom_site_aniso_U_23
    Cl1 0.0267(3) 0.0231(3) 0.0250(4) 0.0045(3) -0.0042(3) 0.0047(3)
    Cl2 0.0256(4) 0.0359(4) 0.0365(4) -0.0093(3) -0.0007(3) -0.0154(3)
    N1 0.0227(11) 0.0162(11) 0.0190(12) -0.0039(9) -0.0045(9) 0.0001(9)
    N2 0.0150(10) 0.0171(11) 0.0180(11) 0.0003(8) 0.0001(8) 0.0008(9)
    N3 0.0160(10) 0.0170(11) 0.0197(11) -0.0013(8) 0.0004(8) 0.0017(9)
    N4 0.0163(11) 0.0187(11) 0.0227(12) -0.0025(9) 0.0027(9) -0.0045(9)
    N5 0.0187(11) 0.0217(11) 0.0192(11) -0.0023(9) 0.0001(9) -0.0026(9)
    N6 0.0236(11) 0.0203(12) 0.0208(12) -0.0024(9) -0.0017(9) 0.0006(9)
    C1 0.0134(11) 0.0189(13) 0.0191(13) 0.0002(10) 0.0018(10) 0.0001(10)
    C2 0.0182(12) 0.0167(12) 0.0172(13) 0.0003(10) 0.0030(10) -0.0011(10)
    C3 0.0179(12) 0.0215(13) 0.0184(13) 0.0011(10) 0.0011(10) -0.0013(11)
    C4 0.0163(12) 0.0221(13) 0.0202(14) 0.0031(10) 0.0012(10) 0.0029(11)
    C5 0.0189(12) 0.0138(12) 0.0283(15) -0.0016(10) 0.0015(11) 0.0027(11)
    C6 0.0198(12) 0.0188(13) 0.0224(14) -0.0029(10) -0.0019(10) 0.0006(11)
    C7 0.0145(11) 0.0172(12) 0.0181(13) 0.0014(9) 0.0021(10) 0.0007(10)
    C8 0.0157(12) 0.0192(13) 0.0181(13) -0.0031(10) 0.0001(10) -0.0026(10)
    C9 0.0119(11) 0.0192(13) 0.0180(13) 0.0007(10) 0.0011(9) -0.0014(10)
    C10 0.0190(12) 0.0200(13) 0.0204(14) 0.0037(11) -0.0002(10) 0.0041(11)
    C11 0.0216(13) 0.0152(13) 0.0284(15) 0.0007(10) 0.0001(11) 0.0013(11)
    C12 0.0181(12) 0.0192(13) 0.0263(15) -0.0015(10) -0.0014(11) -0.0012(11)
    C13 0.0186(13) 0.0215(13) 0.0215(14) -0.0013(10) -0.0015(10) -0.0002(11)
    C14 0.0127(11) 0.0178(12) 0.0179(13) 0.0028(9) 0.0022(9) 0.0018(10)
    C15 0.0184(12) 0.0172(12) 0.0177(13) -0.0017(10) -0.0008(10) 0.0009(10)
    C16 0.0170(13) 0.0268(15) 0.0305(16) -0.0045(11) 0.0038(11) -0.0055(12)
    C17 0.0215(14) 0.0270(15) 0.0312(16) -0.0006(11) 0.0026(12) -0.0096(12)
    C18 0.0215(13) 0.0213(14) 0.0245(15) -0.0053(10) -0.0031(11) 0.0002(11)
    C19 0.0151(12) 0.0198(13) 0.0223(14) -0.0033(10) -0.0013(10) 0.0033(11)
    C20 0.0185(12) 0.0205(13) 0.0178(13) 0.0006(10) 0.0013(10) 0.0023(10)
    C21 0.0195(12) 0.0147(12) 0.0207(14) -0.0036(10) -0.0013(10) 0.0025(10)
    C22 0.0234(13) 0.0169(13) 0.0230(14) -0.0003(11) 0.0011(11) -0.0003(11)
    C23 0.0210(12) 0.0157(12) 0.0195(13) -0.0031(10) -0.0032(10) 0.0028(10)
    C24 0.0279(15) 0.0190(14) 0.0278(16) -0.0048(11) -0.0061(12) -0.0003(12)
    C25 0.0199(13) 0.0343(16) 0.0316(16) -0.0071(12) -0.0070(11) 0.0028(13)
    C26 0.0200(13) 0.0350(16) 0.0314(16) -0.0005(12) 0.0002(12) 0.0007(13)
    C27 0.0213(13) 0.0250(14) 0.0244(15) -0.0018(11) 0.0003(11) -0.0023(12)
    C28 0.0181(12) 0.0194(13) 0.0203(14) -0.0018(10) -0.0022(10) 0.0026(11)
loop_
    _geom_bond_atom_site_label_1
    _geom_bond_atom_site_label_2
    _geom_bond_site_symmetry_2
    _geom_bond_distance
    _geom_bond_publ_flag
    Cl1 C4 . 1.745(3) ?
    Cl2 C18 . 1.743(3) ?
    N1 C7 . 1.373(3) ?
    N1 C1 . 1.406(3) ?
    N1 H1 . 0.883(10) ?
    N2 C7 . 1.310(3) ?
    N2 C14 . 1.374(3) ?
    N3 C8 . 1.297(3) ?
    N3 C9 . 1.383(3) ?
    N4 C21 . 1.368(3) ?
    N4 C15 . 1.412(3) ?
    N4 H4 . 0.877(10) ?
    N5 C21 . 1.314(3) ?
    N5 C28 . 1.377(3) ?
    N6 C22 . 1.306(3) ?
    N6 C23 . 1.380(3) ?
    C1 C2 . 1.394(4) ?
    C1 C6 . 1.403(4) ?
    C2 C3 . 1.394(4) ?
    C2 H2 . 0.9500 ?
    C3 C4 . 1.382(4) ?
    C3 H3 . 0.9500 ?
    C4 C5 . 1.382(4) ?
    C5 C6 . 1.391(4) ?
    C5 H5 . 0.9500 ?
    C6 H6 . 0.9500 ?
    C7 C8 . 1.444(3) ?
    C8 H8 . 0.9500 ?
    C9 C10 . 1.403(4) ?
    C9 C14 . 1.414(3) ?
    C10 C11 . 1.375(4) ?
    C10 H10 . 0.9500 ?
    C11 C12 . 1.412(4) ?
    C11 H11 . 0.9500 ?
    C12 C13 . 1.369(4) ?
    C12 H12 . 0.9500 ?
    C13 C14 . 1.413(3) ?
    C13 H13 . 0.9500 ?
    C15 C16 . 1.397(4) ?
    C15 C20 . 1.400(3) ?
    C16 C17 . 1.387(4) ?
    C16 H16 . 0.9500 ?
    C17 C18 . 1.381(4) ?
    C17 H17 . 0.9500 ?
    C18 C19 . 1.379(4) ?
    C19 C20 . 1.380(4) ?
    C19 H19 . 0.9500 ?
    C20 H20 . 0.9500 ?
    C21 C22 . 1.438(4) ?
    C22 H22 . 0.9500 ?
    C23 C28 . 1.404(4) ?
    C23 C24 . 1.415(4) ?
    C24 C25 . 1.371(4) ?
    C24 H24 . 0.9500 ?
    C25 C26 . 1.401(4) ?
    C25 H25 . 0.9500 ?
    C26 C27 . 1.370(4) ?
    C26 H26 . 0.9500 ?
    C27 C28 . 1.413(4) ?
    C27 H27 . 0.9500 ?
loop_
    _geom_angle_atom_site_label_1
    _geom_angle_atom_site_label_2
    _geom_angle_atom_site_label_3
    _geom_angle_site_symmetry_1
    _geom_angle_site_symmetry_3
    _geom_angle
    _geom_angle_publ_flag
    C7 N1 C1 . . 129.7(2) ?
    C7 N1 H1 . . 115.4(19) ?
    C1 N1 H1 . . 114.2(19) ?
    C7 N2 C14 . . 115.6(2) ?
    C8 N3 C9 . . 116.8(2) ?
    C21 N4 C15 . . 129.5(2) ?
    C21 N4 H4 . . 115(2) ?
    C15 N4 H4 . . 116(2) ?
    C21 N5 C28 . . 115.9(2) ?
    C22 N6 C23 . . 116.4(2) ?
    C2 C1 C6 . . 119.1(2) ?
    C2 C1 N1 . . 124.4(2) ?
    C6 C1 N1 . . 116.4(2) ?
    C1 C2 C3 . . 119.8(2) ?
    C1 C2 H2 . . 120.1 ?
    C3 C2 H2 . . 120.1 ?
    C4 C3 C2 . . 120.2(2) ?
    C4 C3 H3 . . 119.9 ?
    C2 C3 H3 . . 119.9 ?
    C3 C4 C5 . . 121.0(2) ?
    C3 C4 Cl1 . . 119.7(2) ?
    C5 C4 Cl1 . . 119.3(2) ?
    C4 C5 C6 . . 119.1(2) ?
    C4 C5 H5 . . 120.4 ?
    C6 C5 H5 . . 120.4 ?
    C5 C6 C1 . . 120.8(2) ?
    C5 C6 H6 . . 119.6 ?
    C1 C6 H6 . . 119.6 ?
    N2 C7 N1 . . 122.9(2) ?
    N2 C7 C8 . . 122.0(2) ?
    N1 C7 C8 . . 115.2(2) ?
    N3 C8 C7 . . 123.0(2) ?
    N3 C8 H8 . . 118.5 ?
    C7 C8 H8 . . 118.5 ?
    N3 C9 C10 . . 119.8(2) ?
    N3 C9 C14 . . 119.7(2) ?
    C10 C9 C14 . . 120.5(2) ?
    C11 C10 C9 . . 120.0(2) ?
    C11 C10 H10 . . 120.0 ?
    C9 C10 H10 . . 120.0 ?
    C10 C11 C12 . . 119.7(2) ?
    C10 C11 H11 . . 120.1 ?
    C12 C11 H11 . . 120.1 ?
    C13 C12 C11 . . 121.1(2) ?
    C13 C12 H12 . . 119.4 ?
    C11 C12 H12 . . 119.4 ?
    C12 C13 C14 . . 120.0(2) ?
    C12 C13 H13 . . 120.0 ?
    C14 C13 H13 . . 120.0 ?
    N2 C14 C9 . . 122.9(2) ?
    N2 C14 C13 . . 118.5(2) ?
    C9 C14 C13 . . 118.6(2) ?
    C16 C15 C20 . . 119.0(2) ?
    C16 C15 N4 . . 124.9(2) ?
    C20 C15 N4 . . 116.2(2) ?
    C17 C16 C15 . . 119.7(2) ?
    C17 C16 H16 . . 120.1 ?
    C15 C16 H16 . . 120.1 ?
    C18 C17 C16 . . 120.2(3) ?
    C18 C17 H17 . . 119.9 ?
    C16 C17 H17 . . 119.9 ?
    C19 C18 C17 . . 120.9(3) ?
    C19 C18 Cl2 . . 118.9(2) ?
    C17 C18 Cl2 . . 120.1(2) ?
    C18 C19 C20 . . 119.3(2) ?
    C18 C19 H19 . . 120.4 ?
    C20 C19 H19 . . 120.4 ?
    C19 C20 C15 . . 120.9(2) ?
    C19 C20 H20 . . 119.5 ?
    C15 C20 H20 . . 119.5 ?
    N5 C21 N4 . . 121.9(2) ?
    N5 C21 C22 . . 121.9(2) ?
    N4 C21 C22 . . 116.2(2) ?
    N6 C22 C21 . . 122.9(2) ?
    N6 C22 H22 . . 118.6 ?
    C21 C22 H22 . . 118.6 ?
    N6 C23 C28 . . 120.7(2) ?
    N6 C23 C24 . . 119.6(2) ?
    C28 C23 C24 . . 119.7(2) ?
    C25 C24 C23 . . 119.7(3) ?
    C25 C24 H24 . . 120.1 ?
    C23 C24 H24 . . 120.1 ?
    C24 C25 C26 . . 120.5(3) ?
    C24 C25 H25 . . 119.7 ?
    C26 C25 H25 . . 119.7 ?
    C27 C26 C25 . . 120.8(3) ?
    C27 C26 H26 . . 119.6 ?
    C25 C26 H26 . . 119.6 ?
    C26 C27 C28 . . 119.8(3) ?
    C26 C27 H27 . . 120.1 ?
    C28 C27 H27 . . 120.1 ?
    N5 C28 C23 . . 122.2(2) ?
    N5 C28 C27 . . 118.4(2) ?
    C23 C28 C27 . . 119.4(2) ?
loop_
    _geom_torsion_atom_site_label_1
    _geom_torsion_atom_site_label_2
    _geom_torsion_atom_site_label_3
    _geom_torsion_atom_site_label_4
    _geom_torsion_site_symmetry_1
    _geom_torsion_site_symmetry_2
    _geom_torsion_site_symmetry_3
    _geom_torsion_site_symmetry_4
    _geom_torsion
    _geom_torsion_publ_flag
    C7 N1 C1 C2 . . . . 12.7(4) ?
    C7 N1 C1 C6 . . . . -167.7(3) ?
    C6 C1 C2 C3 . . . . -0.3(4) ?
    N1 C1 C2 C3 . . . . 179.3(2) ?
    C1 C2 C3 C4 . . . . -0.1(4) ?
    C2 C3 C4 C5 . . . . 0.2(4) ?
    C2 C3 C4 Cl1 . . . . -179.64(19) ?
    C3 C4 C5 C6 . . . . 0.0(4) ?
    Cl1 C4 C5 C6 . . . . 179.86(19) ?
    C4 C5 C6 C1 . . . . -0.4(4) ?
    C2 C1 C6 C5 . . . . 0.5(4) ?
    N1 C1 C6 C5 . . . . -179.1(2) ?
    C14 N2 C7 N1 . . . . -179.6(2) ?
    C14 N2 C7 C8 . . . . 0.6(3) ?
    C1 N1 C7 N2 . . . . 1.3(4) ?
    C1 N1 C7 C8 . . . . -178.8(2) ?
    C9 N3 C8 C7 . . . . 0.5(4) ?
    N2 C7 C8 N3 . . . . -0.8(4) ?
    N1 C7 C8 N3 . . . . 179.4(2) ?
    C8 N3 C9 C10 . . . . 178.7(2) ?
    C8 N3 C9 C14 . . . . 0.0(3) ?
    N3 C9 C10 C11 . . . . -178.5(2) ?
    C14 C9 C10 C11 . . . . 0.3(4) ?
    C9 C10 C11 C12 . . . . -0.8(4) ?
    C10 C11 C12 C13 . . . . 0.3(4) ?
    C11 C12 C13 C14 . . . . 0.6(4) ?
    C7 N2 C14 C9 . . . . -0.2(3) ?
    C7 N2 C14 C13 . . . . -179.6(2) ?
    N3 C9 C14 N2 . . . . -0.1(4) ?
    C10 C9 C14 N2 . . . . -178.9(2) ?
    N3 C9 C14 C13 . . . . 179.3(2) ?
    C10 C9 C14 C13 . . . . 0.6(4) ?
    C12 C13 C14 N2 . . . . 178.5(2) ?
    C12 C13 C14 C9 . . . . -1.0(4) ?
    C21 N4 C15 C16 . . . . 2.0(4) ?
    C21 N4 C15 C20 . . . . -178.8(3) ?
    C20 C15 C16 C17 . . . . 1.1(4) ?
    N4 C15 C16 C17 . . . . -179.7(3) ?
    C15 C16 C17 C18 . . . . 0.3(4) ?
    C16 C17 C18 C19 . . . . -1.2(4) ?
    C16 C17 C18 Cl2 . . . . 177.8(2) ?
    C17 C18 C19 C20 . . . . 0.6(4) ?
    Cl2 C18 C19 C20 . . . . -178.3(2) ?
    C18 C19 C20 C15 . . . . 0.8(4) ?
    C16 C15 C20 C19 . . . . -1.6(4) ?
    N4 C15 C20 C19 . . . . 179.1(2) ?
    C28 N5 C21 N4 . . . . 178.5(2) ?
    C28 N5 C21 C22 . . . . -2.7(4) ?
    C15 N4 C21 N5 . . . . 2.2(4) ?
    C15 N4 C21 C22 . . . . -176.7(2) ?
    C23 N6 C22 C21 . . . . 1.6(4) ?
    N5 C21 C22 N6 . . . . 1.0(4) ?
    N4 C21 C22 N6 . . . . 179.8(2) ?
    C22 N6 C23 C28 . . . . -2.2(4) ?
    C22 N6 C23 C24 . . . . 177.3(2) ?
    N6 C23 C24 C25 . . . . 179.9(3) ?
    C28 C23 C24 C25 . . . . -0.6(4) ?
    C23 C24 C25 C26 . . . . 0.0(4) ?
    C24 C25 C26 C27 . . . . 0.2(4) ?
    C25 C26 C27 C28 . . . . 0.3(4) ?
    C21 N5 C28 C23 . . . . 2.1(4) ?
    C21 N5 C28 C27 . . . . -178.1(2) ?
    N6 C23 C28 N5 . . . . 0.4(4) ?
    C24 C23 C28 N5 . . . . -179.1(2) ?
    N6 C23 C28 C27 . . . . -179.4(2) ?
    C24 C23 C28 C27 . . . . 1.1(4) ?
    C26 C27 C28 N5 . . . . 179.3(3) ?
    C26 C27 C28 C23 . . . . -0.9(4) ?
loop_
    _geom_hbond_atom_site_label_D
    _geom_hbond_atom_site_label_H
    _geom_hbond_atom_site_label_A
    _geom_hbond_site_symmetry_A
    _geom_hbond_distance_DH
    _geom_hbond_distance_HA
    _geom_hbond_distance_DA
    _geom_hbond_angle_DHA
    _geom_hbond_publ_flag
    N1 H1 N6 . 0.880(10)
                       2.240(10)
                               3.086(3) 160(3) yes
    N4 H4 N3 8_655 0.880(10)
                           2.19(2) 3.010(3) 155(3) yes
