# Supplementary material for: 2-(4-Chloro­anilino)quinoxaline
Source: Acta Crystallogr Sect E Struct Rep Online. 2008 Nov 26;64(Pt 12):o2443. doi: 10.1107/S1600536808038610 (PMC2960096; doi:10.1107/S1600536808038610)
Supplement: Supplementary file 2 [file e-64-o2443-Isup2.hkl]

# 
# h,k,l, Fc-squared, Fo-squared, sigma(Fo-squared) and status flag 
# 
data_I
_shelx_title '  Pbca' 
_shelx_refln_list_code          4 
_shelx_F_calc_maximum      426.72 
_exptl_crystal_F_000      2112.00 
_reflns_d_resolution_high  0.7696 
 
loop_ 
 _symmetry_equiv_pos_as_xyz 
 'x, y, z' 
 '-x+1/2, -y, z+1/2' 
 '-x, y+1/2, -z+1/2' 
 'x+1/2, -y+1/2, -z' 
 '-x, -y, -z' 
 'x-1/2, y, -z-1/2' 
 'x, -y-1/2, z-1/2' 
 '-x-1/2, y-1/2, z' 
 
_cell_length_a    12.1548 
_cell_length_b    11.2381 
_cell_length_c    35.4206 
_cell_angle_alpha  90.000 
_cell_angle_beta   90.000 
_cell_angle_gamma  90.000 
 
_shelx_F_squared_multiplier     1.000 
 
loop_ 
 _refln_index_h 
 _refln_index_k 
 _refln_index_l 
 _refln_F_squared_calc 
 _refln_F_squared_meas 
 _refln_F_squared_sigma 
 _refln_observed_status 
   2   0   0    63222.80    63993.46   1655.01 o 
   4   0   0    23129.77    21554.32    830.57 o 
   6   0   0      127.05       75.80     49.18 o 
   8   0   0     1763.32     1803.24    144.99 o 
  10   0   0      752.62      694.23    119.38 o 
  12   0   0      217.99      315.24    107.00 o 
  14   0   0     1016.09      912.47    162.45 o 
   2   1   0     2545.41     2545.24     66.65 o 
   4   1   0    11755.19    11661.59    264.49 o 
   6   1   0      757.68      854.27     46.25 o 
   8   1   0     4304.64     3880.54    119.85 o 
  10   1   0     1739.98     1490.24    113.94 o 
  12   1   0     4804.56     4470.78    205.63 o 
  14   1   0     2481.82     2369.77    169.42 o 
   0   2   0    13960.80    12695.63    498.21 o 
   2   2   0    10762.80    10815.00    297.63 o 
   4   2   0       61.11       28.52     17.31 o 
   6   2   0    11518.49    11604.66    276.54 o 
   8   2   0       62.83      122.19     28.81 o 
  10   2   0     5233.47     5506.71    220.36 o 
  12   2   0       57.61        6.26     54.90 o 
  14   2   0        0.31      -33.00     60.71 o 
   2   3   0     1644.61     1510.66     46.45 o 
   4   3   0     1050.06      957.68     47.97 o 
   6   3   0    24660.92    25063.22    556.71 o 
   8   3   0      659.52      603.19     51.66 o 
  10   3   0    19068.80    18046.69    745.45 o 
  12   3   0        4.55      -19.96     52.06 o 
  14   3   0       84.03       95.62     69.01 o 
   0   4   0    21308.77    18446.88    523.93 o 
   2   4   0      566.41      567.32     31.05 o 
   4   4   0     8698.29     8294.38    212.02 o 
   6   4   0      559.76      689.37     63.66 o 
   8   4   0     2213.53     2116.29     91.67 o 
  10   4   0       86.43      144.09     57.44 o 
  12   4   0      163.07      100.88     67.41 o 
  14   4   0       47.79      102.80     71.39 o 
   2   5   0     5485.27     5839.27    161.94 o 
   4   5   0     1909.24     2236.03    106.00 o 
   6   5   0     1076.92     1139.72     59.55 o 
   8   5   0      737.97      877.80     58.70 o 
  10   5   0     6227.57     5443.96    468.96 o 
  12   5   0      321.57      241.84     72.81 o 
  14   5   0      123.70      113.14     61.70 o 
   0   6   0     3820.79     4953.81    300.57 o 
   2   6   0    40898.28    39040.76    771.91 o 
   4   6   0     1793.64     1742.80     66.55 o 
   6   6   0     3649.27     3501.97    109.66 o 
   8   6   0      117.24      255.36     49.20 o 
  10   6   0     3475.46     3108.64    137.89 o 
  12   6   0      123.36      141.92     66.75 o 
  14   6   0     2450.00     2436.59    148.96 o 
   2   7   0     2039.40     1860.87     72.43 o 
   4   7   0     2187.42     2085.32     80.82 o 
   6   7   0     4234.09     4016.50    110.70 o 
   8   7   0       51.86      169.49     37.40 o 
  10   7   0     2189.26     2157.56    118.77 o 
  12   7   0     2139.95     2095.97    283.05 o 
   0   8   0    18764.50    17982.71    697.71 o 
   2   8   0      823.73      933.85     58.24 o 
   4   8   0     1459.80     1445.94     72.32 o 
   6   8   0       40.05      363.70     96.50 o 
   8   8   0     3468.29     3224.73    105.82 o 
  10   8   0      424.50      429.21     70.30 o 
  12   8   0       17.06       41.46     93.52 o 
   2   9   0       90.25      163.61     37.14 o 
   4   9   0     6353.32     6058.69    172.75 o 
   6   9   0       25.04       56.30     39.50 o 
   8   9   0     2594.86     2585.59     98.04 o 
  10   9   0     2063.58     1855.17    158.35 o 
  12   9   0     2957.18     3386.47    216.31 o 
   0  10   0     3014.79     3471.61    172.05 o 
   2  10   0        8.25       44.22     34.54 o 
   4  10   0     3157.13     3349.32    147.70 o 
   6  10   0       21.05      320.22     53.54 o 
   8  10   0      166.06      104.82     48.49 o 
  10  10   0        2.95       33.46     70.18 o 
   2  11   0     1207.98     1275.25    120.29 o 
   4  11   0      194.26      221.82     61.84 o 
   6  11   0      169.50      154.17     51.22 o 
   8  11   0      562.02      489.73     69.62 o 
  10  11   0      302.33      240.33    133.54 o 
   0  12   0        2.08      182.80    111.07 o 
   2  12   0      288.88      664.69    108.61 o 
   4  12   0     1564.35     1790.14    123.87 o 
   6  12   0     1168.10     1233.44     94.21 o 
   8  12   0       64.25      119.85     67.14 o 
   2  13   0       93.90      214.73    118.36 o 
   4  13   0        0.58      195.81     84.71 o 
   6  13   0     3084.97     2610.02    313.20 o 
   0  14   0     1307.46     1820.20    246.05 o 
   2  14   0       11.37      -33.05     67.44 o 
   4  14   0       47.64      -67.30     69.51 o 
   1   1   1     2849.90     2752.55     47.36 o 
   2   1   1     6400.22     6270.93    101.58 o 
   3   1   1    29678.43    29569.24    443.09 o 
   4   1   1       13.55        5.22     11.02 o 
   5   1   1      637.03      613.71     25.78 o 
   6   1   1     1354.79     1733.71     49.51 o 
   7   1   1     1314.48     1189.01     45.56 o 
   8   1   1      190.49      232.76     22.77 o 
   9   1   1     1410.48     1398.33     72.25 o 
  10   1   1      214.35      302.54     46.81 o 
  11   1   1       10.35       -6.83     35.77 o 
  12   1   1        4.60       19.96     39.22 o 
  13   1   1      700.74      838.82     75.14 o 
  14   1   1      332.74      444.14     65.74 o 
  15   1   1        2.94       75.07     52.78 o 
   0   2   1    14845.63    13231.62    393.34 o 
   1   2   1     5149.06     4996.69     73.65 o 
   2   2   1    10334.95    10249.03    165.94 o 
   3   2   1     4678.92     4609.76     83.50 o 
   4   2   1      491.83      537.45     28.88 o 
   5   2   1     5740.05     5804.73    107.17 o 
   6   2   1     1868.49     1864.39     50.83 o 
   7   2   1     3279.27     3233.90     74.56 o 
   8   2   1       15.66       10.17     17.30 o 
   9   2   1     1225.74     1491.51     73.39 o 
  10   2   1       61.34       95.59     51.82 o 
  11   2   1     1204.02     1195.93    114.45 o 
  12   2   1      742.54      766.17     68.23 o 
  13   2   1      227.12      356.11     85.22 o 
  14   2   1      246.03      264.59     58.54 o 
  15   2   1     1126.08     1396.95    113.76 o 
   1   3   1     2956.12     2753.15     52.99 o 
   2   3   1     1301.45     1162.37     28.23 o 
   3   3   1     2132.50     2095.16     51.12 o 
   4   3   1      890.77      870.79     32.57 o 
   5   3   1     1802.23     2088.06     60.10 o 
   6   3   1     1551.20     1447.12     71.93 o 
   7   3   1      129.52      111.79     24.22 o 
   8   3   1     2220.68     2088.91     61.53 o 
   9   3   1      876.98      889.94     69.30 o 
  10   3   1      244.50      260.93     50.00 o 
  11   3   1     1055.44      921.54    110.04 o 
  12   3   1       47.33       94.64     45.24 o 
  13   3   1      132.30      141.24     48.17 o 
  14   3   1        8.20       34.76     45.86 o 
  15   3   1      441.81      483.36     71.59 o 
   0   4   1     4770.06     4275.43    118.35 o 
   1   4   1     4123.03     3853.08     72.66 o 
   2   4   1     3864.22     3502.43     68.76 o 
   3   4   1      722.01      626.01     24.28 o 
   4   4   1     2680.78     2539.19     57.68 o 
   5   4   1        0.45       11.68     14.33 o 
   6   4   1      778.19      821.23     41.25 o 
   7   4   1      324.70      356.62     34.66 o 
   8   4   1        9.16       39.45     22.14 o 
   9   4   1     2033.36     1925.97     65.02 o 
  10   4   1     2133.54     2129.15    104.63 o 
  11   4   1       73.46       15.87     36.86 o 
  12   4   1      522.62      489.55     60.29 o 
  13   4   1      443.27      449.56     63.70 o 
  14   4   1      129.06      161.24     56.75 o 
  15   4   1       12.59      -14.98     44.47 o 
   1   5   1     1826.11     1905.25     47.32 o 
   2   5   1        5.82        0.61     12.09 o 
   3   5   1     2245.01     2097.26     45.03 o 
   4   5   1    10136.39    10150.42    167.97 o 
   5   5   1     3790.11     3773.78     75.89 o 
   6   5   1      685.09      663.57     33.47 o 
   7   5   1     2707.64     2399.43     65.49 o 
   8   5   1     4154.68     3913.24     90.52 o 
   9   5   1     2536.55     2530.18     72.81 o 
  10   5   1      132.30      303.22     62.14 o 
  11   5   1      125.32      141.97     39.75 o 
  12   5   1      557.74      534.67     66.46 o 
  13   5   1        9.10       15.95     36.37 o 
  14   5   1      419.60      467.89     58.82 o 
   0   6   1    16102.30    15356.91    325.86 o 
   1   6   1       30.14       37.47     14.47 o 
   2   6   1      236.35      335.83     32.21 o 
   3   6   1     2108.69     2135.55     56.92 o 
   4   6   1     1191.47     1269.82     40.92 o 
   5   6   1      810.81      834.05     38.84 o 
   6   6   1      230.80      287.63     31.57 o 
   7   6   1       26.41       33.72     19.27 o 
   8   6   1     3480.80     3165.43     72.71 o 
   9   6   1      321.22      331.95     33.87 o 
  10   6   1        0.17       38.91     36.08 o 
  11   6   1      473.23      453.39     54.39 o 
  12   6   1       42.91      102.46     38.76 o 
  13   6   1      140.62       69.74     32.97 o 
  14   6   1       43.27      153.25     48.72 o 
   1   7   1     1658.91     1488.30     45.20 o 
   2   7   1      424.30      569.18     30.52 o 
   3   7   1      567.10      733.89     42.94 o 
   4   7   1      143.36      232.26     39.95 o 
   5   7   1     1437.67     1465.84     52.16 o 
   6   7   1      410.09      604.36     34.15 o 
   7   7   1       72.90       95.07     27.54 o 
   8   7   1      953.11     1115.92     65.38 o 
   9   7   1     2049.63     1993.59     66.74 o 
  10   7   1      185.99      280.07     67.92 o 
  11   7   1     1151.47     1193.26     70.04 o 
  12   7   1        1.66       10.61     36.17 o 
  13   7   1      349.96      134.37     51.19 o 
   0   8   1     1709.07     2273.81    208.66 o 
   1   8   1     1209.74     1146.51     44.57 o 
   2   8   1     1123.09     1199.33     45.11 o 
   3   8   1     4044.55     3823.64     84.76 o 
   4   8   1       70.25       65.85     24.80 o 
   5   8   1      203.97      333.73     45.79 o 
   6   8   1     5788.37     5319.98     97.57 o 
   7   8   1      106.20       94.77     23.72 o 
   8   8   1        7.50      129.53     43.80 o 
   9   8   1      859.82      954.11     52.29 o 
  10   8   1      437.93      459.64     49.70 o 
  11   8   1     2790.93     2959.63    117.01 o 
  12   8   1       49.70       56.54     53.73 o 
  13   8   1      566.92      385.51     87.84 o 
   1   9   1       19.83       40.62     21.55 o 
   2   9   1      803.30      779.89     41.20 o 
   3   9   1     1174.35     1150.87     49.20 o 
   4   9   1      844.17     1280.39    150.28 o 
   5   9   1     2392.29     2105.67     71.66 o 
   6   9   1      525.25      582.04     49.14 o 
   7   9   1     1456.92     1464.59     62.32 o 
   8   9   1      799.83      962.08     53.52 o 
   9   9   1     2657.11     2602.22     88.06 o 
  10   9   1        2.49      174.47     54.65 o 
  11   9   1      529.72      522.06     92.57 o 
  12   9   1      398.89      782.36    240.41 o 
   0  10   1     3891.21     4059.70    136.77 o 
   1  10   1     2626.86     2336.50     69.00 o 
   2  10   1      263.47      189.30     33.40 o 
   3  10   1      478.78      494.57     42.74 o 
   4  10   1     1912.17     1984.52     80.10 o 
   5  10   1     2057.51     2010.44     83.24 o 
   6  10   1     2023.84     2036.45     79.60 o 
   7  10   1     1089.29      974.37     55.56 o 
   8  10   1      177.27      157.21     36.72 o 
   9  10   1       47.73       21.46     39.18 o 
  10  10   1       10.73       57.26     51.63 o 
  11  10   1      117.88       82.37     58.93 o 
   1  11   1     1325.65     1124.10     73.98 o 
   2  11   1     1482.20     1531.95     74.79 o 
   3  11   1      603.56      671.99     55.56 o 
   4  11   1      605.87      522.13     55.28 o 
   5  11   1     2035.39     2084.91     92.42 o 
   6  11   1      337.10      337.52     42.18 o 
   7  11   1      546.49      457.75     46.63 o 
   8  11   1      204.05      245.37     45.40 o 
   9  11   1     1453.31     1482.20     85.49 o 
  10  11   1      106.71      209.70     63.59 o 
   0  12   1     1026.01      943.29    122.89 o 
   1  12   1      395.82      274.58     60.52 o 
   2  12   1     2213.97     2357.04    125.94 o 
   3  12   1      755.62      698.93     68.26 o 
   4  12   1      294.32      381.90     75.34 o 
   5  12   1      116.02      120.61     46.12 o 
   6  12   1      442.93      627.11     52.72 o 
   7  12   1       32.93       22.82     34.87 o 
   8  12   1       26.64       49.63     43.36 o 
   1  13   1       25.97       27.00     48.18 o 
   2  13   1       80.00      101.15     53.19 o 
   3  13   1       87.36       94.13     54.97 o 
   4  13   1      976.09      910.19     90.53 o 
   5  13   1     1523.89     1454.20    108.23 o 
   6  13   1        0.02      360.79     90.39 o 
   7  13   1       58.74       98.24     48.94 o 
   0  14   1      242.78      202.16    101.74 o 
   1  14   1      718.73      887.87     95.22 o 
   2  14   1        1.60       50.86     53.10 o 
   3  14   1      554.32      548.47     83.91 o 
   4  14   1       28.15       62.78     57.05 o 
   0   0   2     1052.34       -0.75      1.12 o 
   1   0   2     8097.28     6557.15    592.32 o 
   2   0   2       56.50       93.91     13.03 o 
   3   0   2    27733.58    27393.30    581.68 o 
   4   0   2    32584.63    33709.53    716.79 o 
   5   0   2      191.62      221.74     33.47 o 
   6   0   2        0.86       19.64     29.82 o 
   7   0   2      340.00      396.90     52.04 o 
   8   0   2      121.40       81.87     42.62 o 
   9   0   2     4216.64     3887.22    178.05 o 
  10   0   2      354.62      291.37     65.00 o 
  11   0   2     5497.54     5438.14    274.37 o 
  12   0   2      168.59      177.47     69.89 o 
  13   0   2     3397.79     3392.67    182.15 o 
  14   0   2      702.04      764.39    107.97 o 
  15   0   2      884.90     1038.25    125.56 o 
   1   1   2      383.86      350.83     10.99 o 
   2   1   2    39231.59    38978.33    583.84 o 
   3   1   2       67.55       57.47     11.33 o 
   4   1   2     6431.19     6569.36    113.10 o 
   5   1   2      704.74      670.04     51.13 o 
   6   1   2    12062.86    11915.63    216.29 o 
   7   1   2       58.84       -1.78     13.96 o 
   8   1   2     1573.84     1454.24     60.48 o 
   9   1   2      100.65       94.52     27.01 o 
  10   1   2     1147.91     1244.94     73.92 o 
  11   1   2       24.42       71.56     39.33 o 
  12   1   2      514.20      500.00     72.79 o 
  13   1   2      211.93      268.21     55.91 o 
  14   1   2       21.12       70.19     48.60 o 
  15   1   2     2115.59     2171.36    119.60 o 
   0   2   2     3982.36     3749.78     94.84 o 
   1   2   2    17543.93    16401.63    236.99 o 
   2   2   2     4267.99     4087.80     64.08 o 
   3   2   2       13.12        2.32     11.19 o 
   4   2   2     9394.88     9515.45    158.08 o 
   5   2   2     3559.77     3641.90     75.22 o 
   6   2   2      196.18      200.24     20.94 o 
   7   2   2     2308.67     2472.97     67.66 o 
   8   2   2     1534.31     1609.02     54.57 o 
   9   2   2      984.91     1068.50     53.06 o 
  10   2   2      696.64      693.01     59.28 o 
  11   2   2      596.07      637.78     90.95 o 
  12   2   2     2077.34     2009.70     97.38 o 
  13   2   2       67.96       71.32     45.99 o 
  14   2   2      125.97       95.40     50.20 o 
  15   2   2      180.22      191.31     59.61 o 
   1   3   2        3.37        5.30      9.25 o 
   2   3   2      177.18      153.17     11.79 o 
   3   3   2     4679.63     4498.56     79.44 o 
   4   3   2     1123.06     1079.84     35.93 o 
   5   3   2     1512.82     1832.91     50.30 o 
   6   3   2       36.80       17.61     16.72 o 
   7   3   2     8326.54     7991.79    148.49 o 
   8   3   2        4.99       22.58     26.07 o 
   9   3   2     1362.78     1345.22     66.45 o 
  10   3   2      735.35      812.63     62.04 o 
  11   3   2     3470.45     2940.92    127.20 o 
  12   3   2      224.89      291.06     52.47 o 
  13   3   2      115.30      138.45     49.92 o 
  14   3   2       19.19       34.47     46.85 o 
  15   3   2       20.83       52.81     51.79 o 
   0   4   2     8376.91     8072.50    217.12 o 
   1   4   2      951.49      849.30     30.06 o 
   2   4   2      616.13      588.81     20.96 o 
   3   4   2     2923.60     2883.11     56.33 o 
   4   4   2     6075.24     6034.47    114.53 o 
   5   4   2      882.56      981.44     37.17 o 
   6   4   2     2531.21     2646.49     63.98 o 
   7   4   2        0.01      -12.85     18.13 o 
   8   4   2      113.66      147.57     26.65 o 
   9   4   2     1039.43     1022.21     56.06 o 
  10   4   2     3087.15     2989.59    124.55 o 
  11   4   2       34.84       11.80     33.31 o 
  12   4   2       72.11       80.40     43.40 o 
  13   4   2      171.50      206.43     53.06 o 
  14   4   2      291.11      272.93     54.59 o 
  15   4   2        7.11       16.54     46.01 o 
   1   5   2     3609.85     3736.42     74.45 o 
   2   5   2     1869.05     1969.61     49.44 o 
   3   5   2       11.74        8.40     10.83 o 
   4   5   2     1352.36     1440.69     66.20 o 
   5   5   2     3330.94     3689.03     74.13 o 
   6   5   2       31.03       29.82     16.90 o 
   7   5   2       22.94       67.21     19.30 o 
   8   5   2     2179.97     2197.56     60.89 o 
   9   5   2     1079.96     1169.14     51.89 o 
  10   5   2     3287.01     3216.22    167.09 o 
  11   5   2      825.17      738.31     92.78 o 
  12   5   2      300.65      342.57     49.77 o 
  13   5   2      347.85      358.10     54.73 o 
  14   5   2       77.41       94.84     48.07 o 
   0   6   2      396.73      146.95     42.19 o 
   1   6   2     2857.06     2617.38     61.65 o 
   2   6   2       85.18      109.85     21.73 o 
   3   6   2      371.07      306.06     24.48 o 
   4   6   2     2285.26     2257.12     55.15 o 
   5   6   2     7797.11     7637.96    129.66 o 
   6   6   2        0.36       -6.32     16.33 o 
   7   6   2      669.04      663.46     34.96 o 
   8   6   2      356.79      419.78     33.99 o 
   9   6   2        9.24        5.96     23.99 o 
  10   6   2      219.59      235.88     39.70 o 
  11   6   2      939.59      941.58     62.63 o 
  12   6   2     1141.93     1049.76    116.62 o 
  13   6   2       60.26       87.66     41.45 o 
  14   6   2       83.20       94.69     41.45 o 
   1   7   2     1643.80     1638.93     47.50 o 
   2   7   2     2060.48     2272.90     69.80 o 
   3   7   2     2164.60     2045.11     58.38 o 
   4   7   2      813.70      713.47     38.38 o 
   5   7   2        0.12       40.71     19.64 o 
   6   7   2     2323.48     2231.92     62.04 o 
   7   7   2      962.03     1085.51     45.01 o 
   8   7   2    10648.94    10339.61    166.67 o 
   9   7   2        2.71       80.39     31.85 o 
  10   7   2      700.78      760.61     56.64 o 
  11   7   2       98.12      145.46     38.91 o 
  12   7   2       65.55       89.97     40.29 o 
  13   7   2       96.68       83.41     45.93 o 
   0   8   2     5785.21     5661.19    153.57 o 
   1   8   2      484.78      539.20     33.05 o 
   2   8   2     1129.96     1460.39    111.50 o 
   3   8   2     1517.70     1484.80     93.26 o 
   4   8   2      322.80      269.23     28.86 o 
   5   8   2     7303.68     6824.71    139.46 o 
   6   8   2     2342.68     2591.02    159.58 o 
   7   8   2      136.15      126.29     26.67 o 
   8   8   2      214.14      219.08     29.08 o 
   9   8   2     1777.11     1765.17     66.70 o 
  10   8   2      291.77      373.21     53.77 o 
  11   8   2     2057.65     2284.81    107.16 o 
  12   8   2      640.46      676.83     70.81 o 
  13   8   2       60.21       34.96     54.98 o 
   1   9   2      710.59      623.28     37.22 o 
   2   9   2     1518.30     1473.47     53.11 o 
   3   9   2     1100.10     1127.22     48.56 o 
   4   9   2     1190.04     1224.22     64.12 o 
   5   9   2      296.21      391.43     49.23 o 
   6   9   2     1517.84     1772.61     70.44 o 
   7   9   2       72.94      134.21     28.54 o 
   8   9   2       61.73       69.32     28.27 o 
   9   9   2     1991.16     2201.12     83.49 o 
  10   9   2      508.64      461.98     59.38 o 
  11   9   2        0.14       24.24     50.57 o 
  12   9   2      976.03      984.36     96.73 o 
   0  10   2      563.60      796.54     63.11 o 
   1  10   2      505.51      701.19     60.79 o 
   2  10   2      143.10      197.95     33.90 o 
   3  10   2      240.21      200.74     42.97 o 
   4  10   2      223.16      441.26     41.40 o 
   5  10   2       65.24      439.36     75.33 o 
   6  10   2      748.45      898.22     60.67 o 
   7  10   2        6.14       24.14     29.03 o 
   8  10   2      500.90      524.82     46.54 o 
   9  10   2       27.26       19.32     37.80 o 
  10  10   2       19.36       39.65     52.36 o 
  11  10   2      144.66      172.36     62.96 o 
   1  11   2      366.63      428.60     47.33 o 
   2  11   2      972.25     1017.40     63.60 o 
   3  11   2      437.72      411.25     47.97 o 
   4  11   2       23.65      900.92    340.39 o 
   5  11   2     1323.04     1483.58     71.20 o 
   6  11   2       29.89       45.77     33.85 o 
   7  11   2      107.56      123.13     36.22 o 
   8  11   2      524.50      613.58     55.36 o 
   9  11   2       26.91      168.93     65.48 o 
  10  11   2       94.30       65.72     59.15 o 
   0  12   2      368.22      899.87    223.58 o 
   1  12   2       54.21       45.93     46.10 o 
   2  12   2     1983.09     2100.56    102.53 o 
   3  12   2      174.08      412.53     58.37 o 
   4  12   2        2.72       75.32     43.06 o 
   5  12   2     1154.17     1004.90     70.82 o 
   6  12   2      778.61      755.85     60.34 o 
   7  12   2        9.89       49.52     35.03 o 
   8  12   2       67.21       70.78     41.07 o 
   1  13   2      321.87      236.61     66.30 o 
   2  13   2        8.02       19.36     51.74 o 
   3  13   2        1.46        4.02     47.27 o 
   4  13   2        0.14       28.51     49.73 o 
   5  13   2      107.13      300.09     65.98 o 
   6  13   2      595.26      624.20     66.62 o 
   7  13   2      484.93      521.95     64.80 o 
   0  14   2        2.77       97.10    173.30 o 
   1  14   2       13.73      111.95     69.07 o 
   2  14   2        1.93      103.29     56.15 o 
   3  14   2      581.52      685.12     89.19 o 
   4  14   2      173.18      230.81     66.51 o 
   1   1   3     7395.71     7305.00    117.37 o 
   2   1   3     4195.94     4190.73     79.57 o 
   3   1   3      402.88      414.97     19.09 o 
   4   1   3     5689.76     5697.29    100.76 o 
   5   1   3     4015.26     4262.65     82.45 o 
   6   1   3     1388.84     1469.07     50.01 o 
   7   1   3     1618.79     1724.98     57.12 o 
   8   1   3     8480.93     8105.35    166.56 o 
   9   1   3      865.45      842.16     84.78 o 
  10   1   3      150.34      232.28     55.99 o 
  11   1   3     1969.25     1883.01     93.58 o 
  12   1   3       52.00      117.16     43.06 o 
  13   1   3       17.97       56.68     44.66 o 
  14   1   3      479.93      588.63     79.95 o 
  15   1   3        0.91       55.52     52.26 o 
   0   2   3     3133.23     2684.19     72.05 o 
   1   2   3      357.60      389.50     13.82 o 
   2   2   3     1021.54     1078.51     27.83 o 
   3   2   3     1712.01     1859.81     40.00 o 
   4   2   3     4850.47     4691.21     80.74 o 
   5   2   3     1383.67     1553.24     43.54 o 
   6   2   3     2866.74     2986.00     74.02 o 
   7   2   3      870.08      913.47     51.10 o 
   8   2   3      808.69      888.49     43.68 o 
   9   2   3     3019.47     3017.59     88.16 o 
  10   2   3      582.32      536.07     82.18 o 
  11   2   3     1762.58     1823.75    103.23 o 
  12   2   3     1260.54     1434.55     87.36 o 
  13   2   3       39.13       71.20     46.06 o 
  14   2   3      215.16      200.85     65.60 o 
  15   2   3       33.18       55.77     52.46 o 
   1   3   3       93.99       98.54     14.30 o 
   2   3   3      120.51      134.50     14.19 o 
   3   3   3     3105.76     3111.35     56.54 o 
   4   3   3      918.57      836.13     31.55 o 
   5   3   3     3672.24     4151.43     74.31 o 
   6   3   3      906.08      798.72     39.11 o 
   7   3   3      112.27      135.24     24.88 o 
   8   3   3     4768.08     4598.22     96.89 o 
   9   3   3       12.36       28.13     25.21 o 
  10   3   3     1277.71     1111.49     71.48 o 
  11   3   3      526.35      494.26     55.95 o 
  12   3   3      704.11      690.54     72.45 o 
  13   3   3      206.08      164.83     51.18 o 
  14   3   3        0.09        6.82     45.60 o 
  15   3   3      376.87      387.83     69.30 o 
   0   4   3    11619.65    11168.50    268.32 o 
   1   4   3     4787.11     4369.07     85.66 o 
   2   4   3    17424.90    15938.60    212.17 o 
   3   4   3       83.28       77.58     13.38 o 
   4   4   3      279.57      304.80     27.82 o 
   5   4   3      949.53      937.29     34.91 o 
   6   4   3     3334.91     3232.89     67.12 o 
   7   4   3      196.20      199.33     23.71 o 
   8   4   3       76.32       79.06     19.71 o 
   9   4   3      176.92      122.28     31.50 o 
  10   4   3     2760.54     2671.69    116.81 o 
  11   4   3     1398.47     1389.21     82.85 o 
  12   4   3      161.03       94.10     39.86 o 
  13   4   3      167.37      126.35     40.63 o 
  14   4   3     1330.20     1512.08     91.28 o 
  15   4   3      498.95      500.86     67.53 o 
   1   5   3     1852.04     1974.32     51.28 o 
   2   5   3      716.26      941.01     33.19 o 
   3   5   3      796.97      796.66     27.61 o 
   4   5   3     1549.83     1616.54     41.05 o 
   5   5   3     2795.44     3040.52     69.40 o 
   6   5   3     6043.76     5979.63    106.62 o 
   7   5   3     1379.15     1332.27     45.74 o 
   8   5   3      117.89      157.84     24.41 o 
   9   5   3        0.54       19.62     26.68 o 
  10   5   3     6301.72     5996.67    170.61 o 
  11   5   3      175.06      140.20     40.42 o 
  12   5   3       77.04       76.19     40.18 o 
  13   5   3      145.62       81.66     43.72 o 
  14   5   3       32.64       42.19     45.11 o 
   0   6   3     5011.36     5003.82    146.49 o 
   1   6   3       51.11       67.85     15.89 o 
   2   6   3     2535.93     2313.53     58.14 o 
   3   6   3      699.75      841.44     36.21 o 
   4   6   3     3522.65     3636.60     70.35 o 
   5   6   3      463.61      573.45     41.07 o 
   6   6   3      226.99      207.31     24.80 o 
   7   6   3      891.50      928.44     39.95 o 
   8   6   3     1425.83     1449.77     50.15 o 
   9   6   3       34.68       35.65     24.84 o 
  10   6   3      833.27      776.21     62.09 o 
  11   6   3      221.10      225.63     41.62 o 
  12   6   3      284.53      245.93     44.08 o 
  13   6   3       31.61       35.67     37.83 o 
  14   6   3      486.86      524.70    111.32 o 
   1   7   3     1380.98     1436.77     46.85 o 
   2   7   3     3646.74     3723.00     83.39 o 
   3   7   3        8.58       53.57     18.99 o 
   4   7   3       21.94       27.44     22.06 o 
   5   7   3        2.84       10.52     28.46 o 
   6   7   3     3813.24     3636.10     82.18 o 
   7   7   3      130.22      132.55     24.69 o 
   8   7   3     2931.00     3420.64    199.92 o 
   9   7   3      988.19     1057.23     51.96 o 
  10   7   3      156.47      177.86     38.76 o 
  11   7   3      247.70      381.73     65.95 o 
  12   7   3      814.79     1068.27    102.60 o 
  13   7   3       10.98        1.26     43.95 o 
   0   8   3        8.40       46.58     31.95 o 
   1   8   3        3.95       33.34     18.76 o 
   2   8   3     4694.65     4476.22     92.96 o 
   3   8   3       10.90      118.14     23.64 o 
   4   8   3      153.73      138.34     26.23 o 
   5   8   3      261.60      360.66     54.93 o 
   6   8   3     1040.13     1091.11     48.49 o 
   7   8   3      158.84      155.60     31.25 o 
   8   8   3        0.61      103.37     38.35 o 
   9   8   3      160.25      461.92     70.70 o 
  10   8   3     1034.94     1033.29     74.35 o 
  11   8   3      860.51      988.19     85.61 o 
  12   8   3       26.39       40.93     46.05 o 
  13   8   3       61.79      147.60     52.37 o 
   1   9   3       62.51       89.72     23.82 o 
   2   9   3      874.70      906.21     43.77 o 
   3   9   3       73.83      116.60     34.32 o 
   4   9   3       25.46       49.35     26.84 o 
   5   9   3      165.12      398.12    118.08 o 
   6   9   3     2813.66     2799.68     85.54 o 
   7   9   3       37.77       78.16     29.19 o 
   8   9   3       15.66       49.37     27.42 o 
   9   9   3     1115.17     1348.93     67.77 o 
  10   9   3     1443.86     1534.59     89.83 o 
  11   9   3      106.68       82.07     55.45 o 
  12   9   3       38.75      -10.26     52.17 o 
   0  10   3     2648.49     2361.42    116.46 o 
   1  10   3      613.40      889.11    151.44 o 
   2  10   3        5.93       58.75     27.90 o 
   3  10   3      106.71      116.33     30.87 o 
   4  10   3     2204.17     2195.27     75.68 o 
   5  10   3     3869.75     3452.04     98.25 o 
   6  10   3       11.40       65.04     31.68 o 
   7  10   3        5.05        2.69     28.66 o 
   8  10   3       45.70       31.43     34.09 o 
   9  10   3       60.33       84.80     40.55 o 
  10  10   3      137.36      154.11     58.26 o 
  11  10   3      764.54      785.28     88.29 o 
   1  11   3      153.35      229.51     40.34 o 
   2  11   3       59.11      131.86     42.19 o 
   3  11   3      133.21      157.60     38.48 o 
   4  11   3     7786.94     6880.10    169.41 o 
   5  11   3     2275.15     2240.35     82.59 o 
   6  11   3      341.46      239.43     42.11 o 
   7  11   3       20.03       21.03     32.32 o 
   8  11   3     1721.69     1775.05     82.80 o 
   9  11   3       74.54       24.87     42.29 o 
  10  11   3      145.29      183.10     63.93 o 
   0  12   3     3014.80     2744.62    183.34 o 
   1  12   3      397.04      738.12    187.09 o 
   2  12   3      508.27      666.29     66.87 o 
   3  12   3      590.21      600.81     90.86 o 
   4  12   3       78.52       96.46     43.64 o 
   5  12   3       58.59      338.87     65.25 o 
   6  12   3      462.58      560.00     65.89 o 
   7  12   3       16.69       27.97     33.94 o 
   8  12   3       53.33       36.28     40.71 o 
   1  13   3      220.90      167.61     57.01 o 
   2  13   3      153.23      107.22     55.06 o 
   3  13   3       28.84       48.30     51.10 o 
   4  13   3       79.41       51.54     51.67 o 
   5  13   3      683.90      735.66     74.33 o 
   6  13   3      360.23      494.21     68.40 o 
   7  13   3       74.29      204.22     53.03 o 
   0  14   3     1290.65     1658.67    308.62 o 
   1  14   3      357.73      318.38     71.54 o 
   2  14   3      872.33      818.34     92.16 o 
   3  14   3        0.64        5.03     53.44 o 
   4  14   3      388.90      360.52     75.33 o 
   0   0   4       44.81       26.54      9.24 o 
   1   0   4     6928.71     6760.18    121.54 o 
   2   0   4      452.15      535.24     23.23 o 
   3   0   4    52749.09    53757.43   1123.30 o 
   4   0   4     4414.69     4703.07    123.11 o 
   5   0   4        4.70       16.88     17.76 o 
   6   0   4      595.94      753.71     46.40 o 
   7   0   4       12.02       11.13     30.57 o 
   8   0   4       80.54       76.35     37.90 o 
   9   0   4     2005.16     2030.13    117.53 o 
  10   0   4      416.11      388.46     71.45 o 
  11   0   4     6191.70     5639.15    288.27 o 
  12   0   4      814.15      897.44    102.11 o 
  13   0   4     5686.98     5463.51    241.27 o 
  14   0   4      147.30      129.61     73.18 o 
  15   0   4        1.66       22.16     73.07 o 
   1   1   4    27890.48    26554.96    350.03 o 
   2   1   4     5619.25     5641.95     88.19 o 
   3   1   4    54936.95    54762.30    891.69 o 
   4   1   4      323.86      334.89     20.66 o 
   5   1   4     1661.50     1783.99     52.17 o 
   6   1   4     5306.32     5271.19    113.46 o 
   7   1   4      959.48      873.07     49.96 o 
   8   1   4       56.69       56.89     22.96 o 
   9   1   4      234.32      208.23     31.88 o 
  10   1   4     6745.15     6948.61    208.33 o 
  11   1   4      348.66      340.49     52.70 o 
  12   1   4     1141.35     1022.31     75.64 o 
  13   1   4      876.21      981.76     79.97 o 
  14   1   4      130.46      168.99     52.44 o 
  15   1   4     1081.54     1072.92     91.61 o 
   0   2   4    14458.30    12907.57    359.78 o 
   1   2   4     1295.34     1312.60     28.06 o 
   2   2   4      138.80      108.24     11.39 o 
   3   2   4      530.67      569.38     23.46 o 
   4   2   4     1856.47     1865.86     42.07 o 
   5   2   4        5.12       13.89     11.25 o 
   6   2   4      125.25      145.36     19.44 o 
   7   2   4      234.23      235.54     23.74 o 
   8   2   4     1048.43     1099.96     42.72 o 
   9   2   4       25.88       34.59     24.98 o 
  10   2   4       51.97       27.02     34.16 o 
  11   2   4       98.01       87.69     39.83 o 
  12   2   4        0.71        5.35     40.34 o 
  13   2   4     1012.65      956.73     78.28 o 
  14   2   4      110.49      191.33     55.25 o 
  15   2   4        0.01       22.81     51.02 o 
   1   3   4    24802.91    23870.98    381.51 o 
   2   3   4     3534.34     3257.48     60.17 o 
   3   3   4     2979.25     2911.12     53.82 o 
   4   3   4     1573.14     1881.90     44.74 o 
   5   3   4      184.28      147.87     16.67 o 
   6   3   4    11787.00    12627.61    186.09 o 
   7   3   4    11389.51    11634.21    200.20 o 
   8   3   4      988.44     1007.06     62.53 o 
   9   3   4     2385.97     2334.16     78.45 o 
  10   3   4        4.02       13.78     32.87 o 
  11   3   4      179.86      151.12     43.62 o 
  12   3   4     1018.25      775.50     78.70 o 
  13   3   4       71.02       98.00     47.95 o 
  14   3   4       11.35        1.97     46.69 o 
  15   3   4        1.35      -19.09     43.45 o 
   0   4   4     1670.01     1599.03     62.36 o 
   1   4   4     3481.18     3321.90     69.23 o 
   2   4   4     2131.63     2073.26     42.45 o 
   3   4   4     3015.54     2870.43     56.12 o 
   4   4   4       24.92       -2.37     11.43 o 
   5   4   4     1383.62     1221.22     39.48 o 
   6   4   4      246.62      330.71     24.38 o 
   7   4   4       70.64       63.79     17.92 o 
   8   4   4     1550.31     1567.32     47.72 o 
   9   4   4      488.99      525.38     47.91 o 
  10   4   4      318.65      235.96     38.76 o 
  11   4   4      465.36      503.48     52.55 o 
  12   4   4      376.53      438.69     53.09 o 
  13   4   4     1430.79     1430.59    118.14 o 
  14   4   4       82.73      157.18     48.70 o 
  15   4   4      846.62      949.85    106.02 o 
   1   5   4    10831.09    10511.78    185.55 o 
   2   5   4     4103.36     4322.33     90.66 o 
   3   5   4       35.56       72.16     13.70 o 
   4   5   4     2311.50     2193.11     48.89 o 
   5   5   4      271.59      384.40     29.29 o 
   6   5   4     3373.55     3483.38     73.62 o 
   7   5   4      726.58      765.18     36.24 o 
   8   5   4      965.26     1013.01     76.63 o 
   9   5   4        0.62       31.20     28.48 o 
  10   5   4      437.64      447.29     48.55 o 
  11   5   4     1074.75      890.02     70.18 o 
  12   5   4      399.17      433.19     53.74 o 
  13   5   4       45.79       21.03     40.13 o 
  14   5   4       35.50        7.97     39.23 o 
   0   6   4     3066.33     2791.14    104.95 o 
   1   6   4      492.83      454.37     30.07 o 
   2   6   4     1293.40     1312.02     42.11 o 
   3   6   4     1862.34     1625.14     48.47 o 
   4   6   4       38.35       60.05     15.74 o 
   5   6   4     2917.94     2890.46     66.33 o 
   6   6   4      117.29      122.23     22.34 o 
   7   6   4      286.91      282.46     26.58 o 
   8   6   4      121.60      134.81     25.66 o 
   9   6   4      277.56      278.89     37.69 o 
  10   6   4        1.92       39.34     38.26 o 
  11   6   4     1877.68     1681.32    167.98 o 
  12   6   4      168.61      184.66     46.09 o 
  13   6   4      632.32      830.01     71.90 o 
  14   6   4        3.62       19.71     44.85 o 
   1   7   4        5.61       64.51     17.78 o 
   2   7   4       54.12      127.34     26.51 o 
   3   7   4      114.06      113.60     22.83 o 
   4   7   4      240.45      171.72     26.57 o 
   5   7   4     7333.51     6956.41    117.59 o 
   6   7   4      110.04      189.47     37.64 o 
   7   7   4      245.75      338.05     40.75 o 
   8   7   4      372.16      532.63     72.48 o 
   9   7   4      356.65      402.44     37.59 o 
  10   7   4     1588.62     1723.44     78.61 o 
  11   7   4     3465.92     3258.99    156.28 o 
  12   7   4     1718.65     1759.73    130.75 o 
  13   7   4       27.00        8.87     46.31 o 
   0   8   4       90.33      244.68    131.61 o 
   1   8   4      348.36      352.75     28.64 o 
   2   8   4     2381.11     2307.18     84.64 o 
   3   8   4     1743.67     1660.54     55.74 o 
   4   8   4      124.12      100.34     28.95 o 
   5   8   4      385.02      386.01     36.40 o 
   6   8   4       19.05      191.27     35.32 o 
   7   8   4     1014.90     1226.55     73.24 o 
   8   8   4     2205.46     2099.32     69.82 o 
   9   8   4     3017.64     2775.52     87.47 o 
  10   8   4      265.25      439.74     51.35 o 
  11   8   4      503.39      510.29     62.05 o 
  12   8   4      101.84      174.51     50.48 o 
  13   8   4      621.38      705.67     75.77 o 
   1   9   4       32.28      103.95     24.20 o 
   2   9   4       63.27      162.32     44.78 o 
   3   9   4      111.14      193.82     31.04 o 
   4   9   4      189.23      173.98     34.48 o 
   5   9   4     7122.17     6433.13    138.21 o 
   6   9   4      305.74      488.11     71.97 o 
   7   9   4      800.65      923.72     55.72 o 
   8   9   4      732.99      618.33     51.01 o 
   9   9   4     2887.03     2816.28     92.43 o 
  10   9   4      929.84     1051.80     87.17 o 
  11   9   4      411.99      477.98     64.10 o 
  12   9   4      136.43      110.69     60.60 o 
   0  10   4      919.45     1268.85    163.10 o 
   1  10   4     5716.46     5246.56    121.95 o 
   2  10   4      846.87     1377.46    251.62 o 
   3  10   4      283.97      282.82     37.23 o 
   4  10   4        5.13      114.40     68.52 o 
   5  10   4      370.29      775.46    109.45 o 
   6  10   4       98.47       81.60     32.31 o 
   7  10   4      549.74      545.45     47.16 o 
   8  10   4      102.45       72.85     36.41 o 
   9  10   4       67.46      100.25     48.38 o 
  10  10   4      150.20      137.68     55.98 o 
  11  10   4      139.83      271.51     74.99 o 
   1  11   4      526.75      487.50     54.04 o 
   2  11   4       61.83       39.74     33.83 o 
   3  11   4        5.17        9.10     35.36 o 
   4  11   4      811.86     1049.56    181.25 o 
   5  11   4      263.77      405.17     59.20 o 
   6  11   4       46.86      235.34     51.20 o 
   7  11   4        0.17       22.14     31.72 o 
   8  11   4       41.72      159.27     61.57 o 
   9  11   4       21.00       83.04     48.67 o 
  10  11   4        4.65      153.24     59.93 o 
   0  12   4      794.90      987.11    281.66 o 
   1  12   4     2627.57     2588.13    110.47 o 
   2  12   4      477.20      681.16     70.95 o 
   3  12   4     1017.25      971.32     76.60 o 
   4  12   4       29.01       41.39     42.49 o 
   5  12   4     2571.42     2330.60    110.66 o 
   6  12   4        2.71      145.00     48.40 o 
   7  12   4      200.60      181.78     47.83 o 
   8  12   4       11.83       54.46     42.01 o 
   1  13   4        1.64       27.07     48.55 o 
   2  13   4       82.40       60.24     52.01 o 
   3  13   4      506.91      510.17     76.08 o 
   4  13   4      235.70      159.77     52.41 o 
   5  13   4      599.54      794.13     76.18 o 
   6  13   4      880.67      740.22     76.21 o 
   7  13   4      309.33      308.97     57.66 o 
   0  14   4        5.75      265.87     93.30 o 
   1  14   4       48.74      170.62     62.90 o 
   2  14   4       69.90       83.01     63.02 o 
   3  14   4        0.02       83.29     56.94 o 
   4  14   4        0.46       80.67     59.92 o 
   1   1   5     2521.50     2508.85     43.65 o 
   2   1   5     8639.68     8648.98    130.19 o 
   3   1   5     7834.02     8189.28    135.54 o 
   4   1   5     2155.16     2279.74     50.80 o 
   5   1   5     4617.87     4784.70    114.53 o 
   6   1   5    15309.05    15505.26    310.12 o 
   7   1   5      551.04      678.38     39.89 o 
   8   1   5     1516.51     1493.60     58.96 o 
   9   1   5       27.34       39.62     25.04 o 
  10   1   5     9833.98     9345.54    258.26 o 
  11   1   5      451.10      442.97     56.15 o 
  12   1   5      104.41      185.09     47.27 o 
  13   1   5      436.21      343.29     58.22 o 
  14   1   5      803.20      821.50     77.47 o 
  15   1   5      329.34      491.33     72.20 o 
   0   2   5   135319.25   122217.14   3268.17 o 
   1   2   5     9442.72     9164.13    150.36 o 
   2   2   5    25131.06    23986.39    341.66 o 
   3   2   5    12318.23    12349.37    185.42 o 
   4   2   5     9040.60     9365.69    158.20 o 
   5   2   5     7471.17     7770.93    118.50 o 
   6   2   5     2414.08     2911.68     67.58 o 
   7   2   5     4955.84     5035.94    102.45 o 
   8   2   5       46.10        7.49     22.22 o 
   9   2   5     2017.59     2034.96     72.06 o 
  10   2   5       69.77       72.68     36.79 o 
  11   2   5       89.87       70.27     39.56 o 
  12   2   5        3.33       25.97     39.62 o 
  13   2   5     2296.50     2228.35    111.46 o 
  14   2   5     1448.39     1584.05    100.29 o 
  15   2   5      131.69      148.11     56.48 o 
   1   3   5    28175.49    26862.82    462.40 o 
   2   3   5      155.58      187.80     14.20 o 
   3   3   5     2520.41     2587.49     52.92 o 
   4   3   5     6997.19     7415.64    121.86 o 
   5   3   5       16.07       28.22     13.44 o 
   6   3   5     1373.81     1536.78     60.16 o 
   7   3   5      481.43      431.56     35.73 o 
   8   3   5     1111.82     1016.28     47.43 o 
   9   3   5       28.58       77.55     28.14 o 
  10   3   5     4020.97     4111.85    134.20 o 
  11   3   5      182.98       96.75     49.59 o 
  12   3   5      414.45      485.23     60.12 o 
  13   3   5      502.47      560.91     60.85 o 
  14   3   5      354.95      437.55     59.23 o 
  15   3   5      380.80      423.98     63.58 o 
   0   4   5     4291.41     3758.65    107.10 o 
   1   4   5      339.76      256.12     17.78 o 
   2   4   5        8.72       13.31     10.30 o 
   3   4   5     2378.61     2439.16     53.71 o 
   4   4   5    12719.96    13025.42    190.46 o 
   5   4   5     1493.64     1464.72     43.15 o 
   6   4   5      435.14      462.69     26.70 o 
   7   4   5     1227.07     1207.46     40.86 o 
   8   4   5      108.83       89.04     23.18 o 
   9   4   5      675.76      647.98     66.63 o 
  10   4   5      277.65      283.03     42.78 o 
  11   4   5       27.02       61.33     35.14 o 
  12   4   5     1132.06     1291.24     99.17 o 
  13   4   5      145.72      151.47     45.05 o 
  14   4   5      413.65      449.69     62.33 o 
  15   4   5      667.87      823.93     77.86 o 
   1   5   5     1600.29     1658.17     62.10 o 
   2   5   5      576.67      572.40     27.98 o 
   3   5   5     1037.11      912.31     29.76 o 
   4   5   5     2873.13     2704.76     63.17 o 
   5   5   5      874.79      948.73     38.24 o 
   6   5   5     1065.35     1158.13     43.73 o 
   7   5   5      687.44      696.36     34.91 o 
   8   5   5     7335.08     7133.26    126.22 o 
   9   5   5     1116.12     1119.27     99.81 o 
  10   5   5      410.87      333.71     51.82 o 
  11   5   5      109.35       95.07     46.04 o 
  12   5   5     1002.38      879.33     68.30 o 
  13   5   5      155.06      145.83     46.99 o 
  14   5   5      226.90      165.69     51.39 o 
   0   6   5       77.03       97.87     24.95 o 
   1   6   5       26.43       32.74     15.50 o 
   2   6   5     1091.17     1369.39     87.87 o 
   3   6   5        5.61       -3.05     22.11 o 
   4   6   5     1882.89     1791.33     45.99 o 
   5   6   5        4.23       83.59     29.80 o 
   6   6   5     2253.13     2301.44     70.80 o 
   7   6   5      741.50      777.11     39.12 o 
   8   6   5      353.91      358.09     31.77 o 
   9   6   5       59.23       35.24     29.18 o 
  10   6   5      100.91       90.17     34.18 o 
  11   6   5      163.46      175.07     40.35 o 
  12   6   5      295.35      261.21     49.22 o 
  13   6   5      596.11      590.66     74.21 o 
  14   6   5      945.44      909.24    127.62 o 
   1   7   5     1963.98     1778.39     55.18 o 
   2   7   5        0.49        9.63     16.50 o 
   3   7   5       15.33       29.82     17.62 o 
   4   7   5      701.63      666.06     38.28 o 
   5   7   5       12.79      116.98     46.69 o 
   6   7   5        4.25       76.10     27.87 o 
   7   7   5     3918.72     3488.92     77.60 o 
   8   7   5      741.27      702.29     39.66 o 
   9   7   5      209.69      211.01     36.65 o 
  10   7   5     1070.46     1387.48     76.31 o 
  11   7   5      104.86      124.23     44.82 o 
  12   7   5      286.67      380.50     66.36 o 
  13   7   5       85.34       57.79     49.71 o 
   0   8   5     5461.92     4961.80    139.32 o 
   1   8   5      397.68      424.83     31.70 o 
   2   8   5      493.14      584.79     35.23 o 
   3   8   5     1135.74     1195.14     48.61 o 
   4   8   5        0.58       -9.65     22.52 o 
   5   8   5       26.77      103.62     27.17 o 
   6   8   5     2529.81     2395.00     67.32 o 
   7   8   5     3341.98     3251.81     89.53 o 
   8   8   5      759.71      915.78     88.02 o 
   9   8   5      848.22      975.24     77.85 o 
  10   8   5      431.40      539.76     54.04 o 
  11   8   5       16.54      -19.45     39.72 o 
  12   8   5      439.34      374.84     79.98 o 
  13   8   5        0.09       45.69     50.84 o 
   1   9   5      737.72      703.54     43.30 o 
   2   9   5     1939.28     1826.13     68.48 o 
   3   9   5     1795.13     1585.52     66.56 o 
   4   9   5      888.46     1309.33    195.65 o 
   5   9   5     1331.66     2088.99    177.23 o 
   6   9   5      730.02      770.60     61.42 o 
   7   9   5      223.88      308.05     43.93 o 
   8   9   5       40.79      207.84     42.94 o 
   9   9   5      496.74      766.29     88.59 o 
  10   9   5       26.10      158.96     44.22 o 
  11   9   5      428.74      500.53     65.15 o 
  12   9   5      498.87      573.25     78.19 o 
   0  10   5     1725.91     2020.46    137.69 o 
   1  10   5      219.68      858.24    165.95 o 
   2  10   5     6832.06     6245.85    137.95 o 
   3  10   5       76.78       91.68     29.38 o 
   4  10   5       14.22       74.96     27.91 o 
   5  10   5       54.89       85.70     29.97 o 
   6  10   5     1011.78      947.77     59.74 o 
   7  10   5      289.39      338.85     43.54 o 
   8  10   5       59.71       74.24     35.65 o 
   9  10   5      213.89      156.19     44.81 o 
  10  10   5       55.32       19.73     46.18 o 
  11  10   5        4.16      -38.17     50.85 o 
   1  11   5       31.13      149.04     38.43 o 
   2  11   5      548.34      625.23     54.83 o 
   3  11   5      273.82      191.83     40.17 o 
   4  11   5       11.31      114.64     39.17 o 
   5  11   5        9.80       17.21     31.18 o 
   6  11   5     2386.76     2428.48     87.92 o 
   7  11   5      119.47       50.27     36.78 o 
   8  11   5        7.18       -7.42     35.21 o 
   9  11   5      584.97      651.78     70.71 o 
  10  11   5      992.06     1021.73     96.10 o 
   0  12   5        1.60      161.48     59.37 o 
   1  12   5       80.37      258.23    103.32 o 
   2  12   5     1121.82     1326.24     84.99 o 
   3  12   5      893.17      810.78     71.07 o 
   4  12   5       30.68       -0.88     39.54 o 
   5  12   5        0.04      260.26     75.92 o 
   6  12   5      929.10     1214.94     85.06 o 
   7  12   5        2.13       12.36     40.17 o 
   8  12   5       81.98      122.90     52.51 o 
   1  13   5       25.89       33.79     48.47 o 
   2  13   5       32.26       73.73     52.07 o 
   3  13   5        0.10       63.77     45.63 o 
   4  13   5      167.23      339.44     64.49 o 
   5  13   5      907.16     1094.33     86.00 o 
   6  13   5        7.87      128.85     53.88 o 
   0  14   5     1823.69     1843.75    177.21 o 
   1  14   5      265.21      217.04     65.33 o 
   2  14   5       62.10       88.52     59.99 o 
   3  14   5      162.73      210.33     73.58 o 
   4  14   5      132.12      101.84     62.07 o 
   0   0   6     3708.22     3426.11    107.88 o 
   1   0   6     4297.76     4082.41     79.06 o 
   2   0   6    21977.89    21309.06    468.12 o 
   3   0   6    47597.14    47356.90    872.28 o 
   4   0   6    29957.75    29405.81    632.30 o 
   5   0   6     7097.83     7138.46    180.18 o 
   6   0   6      254.82      196.63     30.66 o 
   7   0   6     4898.71     4742.75    140.22 o 
   8   0   6        1.26      -33.37     32.98 o 
   9   0   6      242.64      303.96     98.86 o 
  10   0   6        0.08      -13.89     45.14 o 
  11   0   6      103.92      139.39     61.90 o 
  12   0   6      899.48     1030.81    108.82 o 
  13   0   6        9.76       -2.19     59.42 o 
  14   0   6      689.70      708.59    106.15 o 
  15   0   6        6.44       56.70     74.66 o 
   1   1   6      795.40      823.06     20.87 o 
   2   1   6    60619.89    59681.37    778.52 o 
   3   1   6    48227.68    48993.26    736.11 o 
   4   1   6    11525.37    11718.71    191.71 o 
   5   1   6      417.01      335.33     28.23 o 
   6   1   6     1109.56     1228.68     53.40 o 
   7   1   6     1721.01     1946.34     62.94 o 
   8   1   6      898.08      923.61     48.47 o 
   9   1   6      508.10      497.93     41.37 o 
  10   1   6     1496.12     1642.93     94.36 o 
  11   1   6      143.91      138.56     42.18 o 
  12   1   6     2057.82     1756.80     94.72 o 
  13   1   6      822.98      909.27     77.08 o 
  14   1   6      919.20     1050.97     86.09 o 
  15   1   6      979.94     1118.77     92.38 o 
   0   2   6    22170.86    20449.99    570.40 o 
   1   2   6      106.25      108.12     12.56 o 
   2   2   6      944.83      915.77     25.99 o 
   3   2   6      119.06      142.30     13.67 o 
   4   2   6       18.22       25.33     12.07 o 
   5   2   6     2185.26     2360.30     48.35 o 
   6   2   6       25.35        4.80     14.10 o 
   7   2   6      440.52      458.00     28.79 o 
   8   2   6        1.72      -21.36     20.49 o 
   9   2   6      784.07      963.42     58.00 o 
  10   2   6     1672.46     1688.86     83.92 o 
  11   2   6     2088.70     2040.66    107.73 o 
  12   2   6      600.59      555.05     72.04 o 
  13   2   6      430.47      390.35     60.99 o 
  14   2   6      210.37      221.52     56.77 o 
  15   2   6        0.80       21.36     45.27 o 
   1   3   6    21012.94    20836.50    363.89 o 
   2   3   6     1898.31     1904.02     41.41 o 
   3   3   6      484.58      462.26     21.62 o 
   4   3   6      655.48      619.00     30.81 o 
   5   3   6      104.41      162.86     17.27 o 
   6   3   6    10996.80    11259.41    180.53 o 
   7   3   6     2484.90     2475.21     58.95 o 
   8   3   6      318.54      499.97     32.30 o 
   9   3   6     1772.86     1705.21     62.86 o 
  10   3   6        0.82       35.56     35.25 o 
  11   3   6       46.98       21.74     33.00 o 
  12   3   6      238.51      226.06     46.90 o 
  13   3   6      147.13      187.37     44.05 o 
  14   3   6       51.61       72.09     44.19 o 
  15   3   6       11.90        8.58     44.32 o 
   0   4   6     1259.14     1176.15     48.08 o 
   1   4   6     1452.17     1460.23     38.88 o 
   2   4   6     2010.88     2109.85     53.72 o 
   3   4   6     1015.79     1117.37     36.44 o 
   4   4   6     1000.58      982.72     46.16 o 
   5   4   6     1418.12     1582.64     58.47 o 
   6   4   6      883.20     1063.03     39.30 o 
   7   4   6     1489.22     1448.54     47.01 o 
   8   4   6       71.98      101.62     26.09 o 
   9   4   6       83.43      103.78     28.40 o 
  10   4   6       25.17       33.31     28.92 o 
  11   4   6       15.99       26.30     33.13 o 
  12   4   6       57.07       34.44     36.45 o 
  13   4   6        7.31       25.91     38.23 o 
  14   4   6      230.61      231.87     50.74 o 
  15   4   6       29.86       39.58     48.84 o 
   1   5   6       14.03       71.02     19.24 o 
   2   5   6     5297.88     5609.54    100.82 o 
   3   5   6     2256.39     2570.30     54.48 o 
   4   5   6     1300.70     1335.85     39.29 o 
   5   5   6       16.03       19.56     17.27 o 
   6   5   6     1323.47     1215.97     44.55 o 
   7   5   6        0.04       20.65     18.96 o 
   8   5   6      928.25     1010.37     51.72 o 
   9   5   6      254.08      310.31     37.42 o 
  10   5   6       37.27       63.08     29.85 o 
  11   5   6      129.58      221.01     43.84 o 
  12   5   6      279.91      360.51     51.04 o 
  13   5   6       71.75      142.96     46.67 o 
  14   5   6       54.18       26.05     44.32 o 
   0   6   6      447.29      511.16     45.82 o 
   1   6   6      579.77      481.58     28.32 o 
   2   6   6    14046.37    13372.11    234.92 o 
   3   6   6      605.97      672.59     35.84 o 
   4   6   6      947.83     1147.30     37.38 o 
   5   6   6     2355.80     2273.04     54.47 o 
   6   6   6     4489.53     4531.06     96.29 o 
   7   6   6       39.77       97.86     22.92 o 
   8   6   6        0.46       -3.06     22.90 o 
   9   6   6        0.13       58.36     40.15 o 
  10   6   6       17.81       57.80     31.24 o 
  11   6   6       53.55       82.04     38.86 o 
  12   6   6       39.96       18.70     44.04 o 
  13   6   6      168.39      212.12     58.65 o 
  14   6   6     1653.66     1731.13    140.48 o 
   1   7   6      248.99      304.31     32.63 o 
   2   7   6      652.68      774.51     36.11 o 
   3   7   6      792.98      783.60     34.99 o 
   4   7   6       20.57       82.30     22.27 o 
   5   7   6      122.40      183.27     24.74 o 
   6   7   6    10541.69     9913.76    165.82 o 
   7   7   6     1130.43     1295.51     65.23 o 
   8   7   6        3.56       71.05     34.13 o 
   9   7   6        0.42       90.21     48.03 o 
  10   7   6     3575.01     3376.43    170.48 o 
  11   7   6        6.60        3.72     37.46 o 
  12   7   6      213.41      268.90     55.59 o 
  13   7   6       17.34       45.24     46.46 o 
   0   8   6     1766.89     1940.09    164.79 o 
   1   8   6      150.51      256.96     26.90 o 
   2   8   6      848.19      850.04     41.28 o 
   3   8   6      268.26      418.79     67.78 o 
   4   8   6       99.29       68.85     25.59 o 
   5   8   6      872.45     1046.32     68.47 o 
   6   8   6      185.84      473.90     79.54 o 
   7   8   6     2899.96     3055.79     86.76 o 
   8   8   6      634.06      660.61     49.61 o 
   9   8   6       70.52       38.43     38.92 o 
  10   8   6      905.53      986.13     69.60 o 
  11   8   6        0.09       15.01     40.55 o 
  12   8   6      534.21      586.58     67.26 o 
  13   8   6       32.16       53.48     50.69 o 
   1   9   6     1782.63     1876.35     83.65 o 
   2   9   6        1.67      172.56     30.79 o 
   3   9   6      254.49      367.80     39.07 o 
   4   9   6     6272.74     5738.76    126.02 o 
   5   9   6     1726.71     1719.53     66.75 o 
   6   9   6     1474.66     1515.92     70.63 o 
   7   9   6      131.15      133.34     37.03 o 
   8   9   6     2009.16     2063.88     80.15 o 
   9   9   6      694.81      736.58     59.38 o 
  10   9   6       67.80       91.33     49.47 o 
  11   9   6        2.11       16.60     43.75 o 
  12   9   6     1658.70     1689.98    113.58 o 
   0  10   6     4883.65     4954.77    185.05 o 
   1  10   6     1175.61     1125.83     63.55 o 
   2  10   6      559.06     1147.66    219.31 o 
   3  10   6      356.61      448.49     41.53 o 
   4  10   6     1297.03     1296.78     60.96 o 
   5  10   6     1149.91      983.87     56.12 o 
   6  10   6      548.22      700.64     55.36 o 
   7  10   6     1037.53     1023.69     65.24 o 
   8  10   6       40.12       80.58     38.96 o 
   9  10   6       30.13       76.48     40.45 o 
  10  10   6      234.30      192.32     48.94 o 
  11  10   6       10.76      -34.03     51.11 o 
   1  11   6     1210.55     1012.39     64.92 o 
   2  11   6      241.64      281.60     44.91 o 
   3  11   6        0.20       31.27     33.15 o 
   4  11   6      264.38      320.35     47.36 o 
   5  11   6        2.70        7.28     36.18 o 
   6  11   6      402.18      636.73     77.37 o 
   7  11   6       40.16      108.11     47.43 o 
   8  11   6      283.47      223.74     44.42 o 
   9  11   6        7.69      171.79     52.43 o 
  10  11   6      361.95      390.05     66.59 o 
   0  12   6      463.67      540.63     80.68 o 
   1  12   6      253.59      201.92     44.55 o 
   2  12   6      275.18      343.95     85.66 o 
   3  12   6        0.16      188.26     51.41 o 
   4  12   6      159.24      148.55     45.89 o 
   5  12   6      466.13      432.70     60.05 o 
   6  12   6     1574.11     1533.26     93.91 o 
   7  12   6      118.41       93.24     49.04 o 
   8  12   6        0.12       60.90     47.78 o 
   1  13   6      209.27      118.52     53.84 o 
   2  13   6      283.09      192.99     52.81 o 
   3  13   6        0.17      -27.99     41.90 o 
   4  13   6     1169.79     1301.61     92.08 o 
   5  13   6     1435.70     1476.44     96.25 o 
   6  13   6       20.76       63.73     50.11 o 
   0  14   6       17.05      291.51     97.29 o 
   1  14   6       18.54       85.46     54.17 o 
   2  14   6       38.74       81.91     56.24 o 
   3  14   6      269.19      346.74     72.63 o 
   1   1   7    40761.13    38873.30    550.23 o 
   2   1   7     2257.06     2387.84     46.44 o 
   3   1   7    28370.76    27890.33    426.60 o 
   4   1   7    11356.29    11476.08    207.44 o 
   5   1   7        8.66       25.63     14.48 o 
   6   1   7     1751.83     1992.27     68.92 o 
   7   1   7     3027.23     2776.75     77.43 o 
   8   1   7       11.64       21.15     22.02 o 
   9   1   7     2097.13     2001.27     88.33 o 
  10   1   7      718.44      714.32     98.91 o 
  11   1   7     1823.55     1898.22    107.36 o 
  12   1   7      160.88      137.32     48.01 o 
  13   1   7      307.13      304.48     73.06 o 
  14   1   7      176.83      270.92     59.53 o 
  15   1   7      432.98      579.48     75.66 o 
   0   2   7     4587.35     4303.27    144.84 o 
   1   2   7    37516.60    34777.98    533.41 o 
   2   2   7    10108.04     9892.25    139.97 o 
   3   2   7      660.85      660.53     24.54 o 
   4   2   7     1519.36     1550.08     41.75 o 
   5   2   7     8305.77     7868.82    128.64 o 
   6   2   7     3477.31     3680.03     75.28 o 
   7   2   7      213.52      221.23     21.98 o 
   8   2   7       46.26       54.36     24.93 o 
   9   2   7       17.68       53.59     27.27 o 
  10   2   7     4619.37     4435.70    135.71 o 
  11   2   7      380.90      392.91     54.49 o 
  12   2   7      180.36      238.90     51.35 o 
  13   2   7       46.95       90.93     47.18 o 
  14   2   7       86.34      102.19     44.19 o 
  15   2   7      179.12      230.84     55.26 o 
   1   3   7    36002.57    34201.16    584.90 o 
   2   3   7       24.29       13.51      8.86 o 
   3   3   7    10642.51    10508.98    163.39 o 
   4   3   7     3439.35     3686.83    104.78 o 
   5   3   7     2808.36     2739.33     59.45 o 
   6   3   7      922.59      857.86     40.11 o 
   7   3   7      140.56       72.40     16.10 o 
   8   3   7     1731.85     1650.52     52.22 o 
   9   3   7      717.10      718.16     45.54 o 
  10   3   7      169.63      234.48     37.89 o 
  11   3   7       47.58        0.04     31.58 o 
  12   3   7       22.64       14.66     36.34 o 
  13   3   7       51.74       36.73     39.10 o 
  14   3   7       85.33       69.51     45.30 o 
  15   3   7      643.90      786.41     74.94 o 
   0   4   7    19967.18    19416.34    448.83 o 
   1   4   7     9862.96     9564.64    165.59 o 
   2   4   7     3586.20     3679.27     78.44 o 
   3   4   7    15967.78    15669.82    237.15 o 
   4   4   7        9.96       23.35     20.61 o 
   5   4   7      399.49      452.40     39.53 o 
   6   4   7        0.48       11.36     15.15 o 
   7   4   7     1734.65     1621.18     49.61 o 
   8   4   7     1317.11     1267.00     48.68 o 
   9   4   7     2167.47     2141.14     72.72 o 
  10   4   7      305.92      283.02     37.81 o 
  11   4   7      135.74      141.33     39.24 o 
  12   4   7      271.85      192.46     45.27 o 
  13   4   7     2397.87     2436.97    116.25 o 
  14   4   7        1.24       39.22     41.66 o 
   1   5   7    23174.10    23448.80    384.36 o 
   2   5   7      430.47      444.45     31.15 o 
   3   5   7        0.01        8.53     12.51 o 
   4   5   7      221.36      211.07     19.59 o 
   5   5   7     9627.31     9131.31    146.25 o 
   6   5   7      222.99      211.00     23.87 o 
   7   5   7     1507.92     1450.41     47.34 o 
   8   5   7     1401.46     1425.34     58.32 o 
   9   5   7      820.75      797.69     63.51 o 
  10   5   7      278.88      279.54     39.94 o 
  11   5   7     3475.57     3252.02    110.67 o 
  12   5   7      195.90      237.18     46.08 o 
  13   5   7       50.35       38.37     41.23 o 
  14   5   7      212.78      218.89     62.34 o 
   0   6   7     4500.38     4727.87    163.56 o 
   1   6   7      562.03      725.69     32.88 o 
   2   6   7      952.19     1037.45     43.70 o 
   3   6   7     4806.17     4932.05    107.22 o 
   4   6   7      291.31      360.73     31.77 o 
   5   6   7       47.72       85.02     18.76 o 
   6   6   7      750.22      834.58     40.57 o 
   7   6   7      888.88      932.00     43.70 o 
   8   6   7       10.70       26.54     24.32 o 
   9   6   7     1819.01     1707.46     76.24 o 
  10   6   7     1043.83      923.25     72.78 o 
  11   6   7        7.59        6.65     34.78 o 
  12   6   7       16.64        0.23     60.77 o 
  13   6   7      811.84      672.24     78.57 o 
  14   6   7       27.40      154.08    100.30 o 
   1   7   7       51.12      162.10     55.08 o 
   2   7   7       29.94       46.62     18.57 o 
   3   7   7      875.05     1112.85    120.98 o 
   4   7   7      164.40      196.14     27.22 o 
   5   7   7     3511.50     3465.37     73.05 o 
   6   7   7     1968.71     2190.40    133.14 o 
   7   7   7      766.97      742.60     40.65 o 
   8   7   7     1918.78     2341.83    186.17 o 
   9   7   7     1325.87     1404.75     85.33 o 
  10   7   7      517.78      490.99     51.30 o 
  11   7   7      228.75      248.31     51.31 o 
  12   7   7       39.40       72.77     44.93 o 
  13   7   7       11.18       75.76     47.41 o 
   0   8   7      190.22      268.55     41.63 o 
   1   8   7     1622.82     1601.52     55.90 o 
   2   8   7      326.41      390.86     37.07 o 
   3   8   7     4365.80     3933.26     93.23 o 
   4   8   7        3.64       65.45     62.11 o 
   5   8   7     3923.75     3733.28     94.34 o 
   6   8   7     4761.88     5131.16    147.21 o 
   7   8   7     1263.56     1537.17     79.57 o 
   8   8   7      118.11      100.48     33.20 o 
   9   8   7       33.53      420.44    164.51 o 
  10   8   7       58.89      235.65     45.47 o 
  11   8   7       17.96       26.02     43.24 o 
  12   8   7      200.36      240.41     56.72 o 
   1   9   7     2873.05     3297.10    102.35 o 
   2   9   7      976.23     1276.58    151.17 o 
   3   9   7       50.81      139.54     28.95 o 
   4   9   7      769.64     1504.29    243.25 o 
   5   9   7     1610.27     1787.29     67.63 o 
   6   9   7     2312.27     2456.14     79.47 o 
   7   9   7      317.72      406.47     45.99 o 
   8   9   7       30.22      284.52     75.66 o 
   9   9   7      176.78      130.91     41.31 o 
  10   9   7      904.41      950.72     68.88 o 
  11   9   7       30.91       -0.44     45.77 o 
  12   9   7       30.82      126.36     53.11 o 
   0  10   7       67.52     1011.73    224.09 o 
   1  10   7     1374.12     1406.25     70.17 o 
   2  10   7      147.68      362.81    108.77 o 
   3  10   7      486.90      535.85     44.62 o 
   4  10   7      712.57      959.42     54.06 o 
   5  10   7       83.36      166.52     38.31 o 
   6  10   7      188.33      230.83     40.14 o 
   7  10   7      875.91     1169.59     68.82 o 
   8  10   7      109.56      133.03     42.13 o 
   9  10   7        8.23       34.91     43.13 o 
  10  10   7       66.82       47.39     42.18 o 
  11  10   7      312.00      397.17     74.74 o 
   1  11   7      440.35      538.59     52.13 o 
   2  11   7      163.37      129.65     38.05 o 
   3  11   7      230.21      233.87     43.13 o 
   4  11   7      899.88      804.33     61.45 o 
   5  11   7       44.83       76.92     41.21 o 
   6  11   7       25.38       59.66     40.70 o 
   7  11   7     2032.87     2030.67     91.84 o 
   8  11   7        2.25       22.95     37.29 o 
   9  11   7      890.20     1054.29     98.24 o 
  10  11   7      313.39      380.86     65.46 o 
   0  12   7       31.38      180.43     62.70 o 
   1  12   7      130.94      103.73     40.40 o 
   2  12   7      151.23      165.86     46.74 o 
   3  12   7     1188.54     1045.70     79.36 o 
   4  12   7      233.95      158.56     48.83 o 
   5  12   7       33.39      126.43     46.34 o 
   6  12   7      117.96      192.50     53.02 o 
   7  12   7      368.84      366.01     61.58 o 
   8  12   7       35.00       15.55     47.63 o 
   1  13   7        0.42      196.34    157.09 o 
   2  13   7        2.67       64.09     46.79 o 
   3  13   7       35.05       44.64     45.56 o 
   4  13   7      546.98      825.69     77.97 o 
   5  13   7      296.50      516.06     68.07 o 
   6  13   7        3.30      -38.76     44.93 o 
   0  14   7       93.16        6.47     71.08 o 
   1  14   7      195.24      205.17     63.48 o 
   2  14   7      371.39      565.17     82.82 o 
   3  14   7      632.15      946.55     96.78 o 
   0   0   8    19029.07    17776.33    495.36 o 
   1   0   8     1288.80     1322.68     36.09 o 
   2   0   8    44803.10    44735.46    840.41 o 
   3   0   8     2176.92     1998.32     68.07 o 
   4   0   8     4193.80     4338.19    104.25 o 
   5   0   8    14671.22    15495.26    354.79 o 
   6   0   8      178.41      138.80     29.18 o 
   7   0   8     1464.41     1246.62     65.47 o 
   8   0   8      245.66      292.92     64.27 o 
   9   0   8      769.99      586.98    246.98 o 
  10   0   8     6495.42     6411.57    347.12 o 
  11   0   8      263.61      366.40     75.70 o 
  12   0   8     2750.64     2456.79    150.47 o 
  13   0   8     4095.79     3946.34    223.92 o 
  14   0   8     1840.99     1673.84    145.02 o 
  15   0   8       23.08      -52.05     69.12 o 
   1   1   8    40653.09    38445.35    544.03 o 
   2   1   8     1567.48     1704.00     37.52 o 
   3   1   8    30226.49    29867.44    424.20 o 
   4   1   8      232.55      237.52     17.10 o 
   5   1   8     2038.78     2034.56     54.14 o 
   6   1   8    21332.78    21870.61    348.90 o 
   7   1   8      248.85      287.12     30.04 o 
   8   1   8      163.72      167.38     28.23 o 
   9   1   8      194.90      213.15     34.05 o 
  10   1   8     2814.78     2649.12     87.78 o 
  11   1   8     1846.97     1870.90    106.67 o 
  12   1   8       86.65       95.02     45.49 o 
  13   1   8      598.61      749.57     73.63 o 
  14   1   8      229.51      225.50     58.70 o 
  15   1   8      132.35      175.01     52.49 o 
   0   2   8   182089.94   166035.89   4433.42 o 
   1   2   8     1817.50     1729.37     41.74 o 
   2   2   8     2055.92     2186.56     40.73 o 
   3   2   8      547.64      597.74     23.79 o 
   4   2   8     2109.79     2040.53     49.80 o 
   5   2   8      284.83      203.19     19.19 o 
   6   2   8     2264.85     2505.90     58.59 o 
   7   2   8     5385.86     5444.24    102.55 o 
   8   2   8      680.97      738.40     42.74 o 
   9   2   8     2492.02     2448.97     75.04 o 
  10   2   8     1557.80     1573.18     65.33 o 
  11   2   8      497.72      548.71     52.98 o 
  12   2   8      362.98      365.40     50.89 o 
  13   2   8     1209.49     1307.06     80.17 o 
  14   2   8      102.72      126.08     47.68 o 
  15   2   8        0.05       -6.28     43.96 o 
   1   3   8        0.31       -1.30     15.95 o 
   2   3   8     5698.02     5850.64    108.63 o 
   3   3   8     7844.21     8368.91    146.25 o 
   4   3   8    19234.67    19269.14    312.03 o 
   5   3   8     1046.18     1234.63     69.35 o 
   6   3   8     1574.60     1621.01     45.33 o 
   7   3   8        6.72       -9.69     13.38 o 
   8   3   8      877.31      830.03     45.65 o 
   9   3   8       23.54       20.93     24.80 o 
  10   3   8     6897.66     6295.72    140.77 o 
  11   3   8      570.84      525.98     62.47 o 
  12   3   8      824.77      912.11     67.50 o 
  13   3   8       46.41       48.01     41.39 o 
  14   3   8       66.79       57.01     45.10 o 
  15   3   8      112.30      118.51     51.02 o 
   0   4   8      425.01      355.77     21.32 o 
   1   4   8       31.44       14.72     13.47 o 
   2   4   8     5233.06     4938.86     98.05 o 
   3   4   8     4927.19     5483.12     96.83 o 
   4   4   8     5119.05     5275.82     96.72 o 
   5   4   8     5169.25     5594.06    111.22 o 
   6   4   8        0.21        6.38     15.18 o 
   7   4   8       16.12       20.62     18.71 o 
   8   4   8      123.22      172.77     28.15 o 
   9   4   8      885.01      868.97     50.53 o 
  10   4   8      172.48      126.25     31.99 o 
  11   4   8      380.46      512.72     52.78 o 
  12   4   8       38.00       11.59     34.66 o 
  13   4   8       42.57      132.53     44.38 o 
  14   4   8     2004.43     2276.94    119.67 o 
   1   5   8     5166.97     5453.51    175.35 o 
   2   5   8       16.00        9.06     14.31 o 
   3   5   8      262.54      210.48     23.24 o 
   4   5   8       98.31       47.36     15.86 o 
   5   5   8      363.10      430.52     29.87 o 
   6   5   8        6.92       44.57     20.76 o 
   7   5   8     1423.37     1300.45     75.03 o 
   8   5   8     2539.61     2380.47     73.58 o 
   9   5   8       11.09       10.10     25.84 o 
  10   5   8     1385.28     1348.90     65.49 o 
  11   5   8      301.96      439.79     80.23 o 
  12   5   8       24.68       59.93     37.69 o 
  13   5   8        0.72        9.29     43.37 o 
  14   5   8      172.07      146.14     56.66 o 
   0   6   8    18236.50    17243.37    414.53 o 
   1   6   8     1036.32     1033.44     38.22 o 
   2   6   8     2875.26     2797.61     62.45 o 
   3   6   8        9.52       50.53     30.17 o 
   4   6   8     4992.79     4363.30     79.78 o 
   5   6   8       39.20       46.77     18.13 o 
   6   6   8     1166.61     1095.07     45.05 o 
   7   6   8      515.37      613.72     38.43 o 
   8   6   8      303.89      258.70     31.50 o 
   9   6   8      775.94      702.36     57.56 o 
  10   6   8       20.39       56.50     36.09 o 
  11   6   8      130.83      194.60     51.12 o 
  12   6   8     1207.05     1121.83    101.85 o 
  13   6   8      199.66      211.43     60.21 o 
  14   6   8      545.16      486.28     76.30 o 
   1   7   8     3328.38     2948.06     73.73 o 
   2   7   8       71.84       40.18     18.17 o 
   3   7   8     7670.78     7183.91    146.44 o 
   4   7   8      144.08      196.51     39.62 o 
   5   7   8       78.19      256.92     50.03 o 
   6   7   8      112.68      181.50     38.85 o 
   7   7   8      156.38      141.42     29.70 o 
   8   7   8     8427.87     8055.11    173.58 o 
   9   7   8      502.75      598.42    100.61 o 
  10   7   8      993.54      921.21    127.29 o 
  11   7   8      715.95      720.96     74.97 o 
  12   7   8      496.11      461.55     68.77 o 
  13   7   8      253.06      146.48     54.07 o 
   0   8   8       33.65       90.44     31.36 o 
   1   8   8      679.10      748.55     47.31 o 
   2   8   8      799.88      813.77     50.90 o 
   3   8   8       69.11      300.68     63.97 o 
   4   8   8     1712.89     1668.89     60.18 o 
   5   8   8      127.63      763.30    115.95 o 
   6   8   8     5054.64     5345.42    112.42 o 
   7   8   8     3759.13     3668.23     96.57 o 
   8   8   8       88.02       63.16     31.25 o 
   9   8   8     5493.31     5013.30    134.58 o 
  10   8   8     1492.40     1297.80    130.88 o 
  11   8   8      284.60      327.65     56.52 o 
  12   8   8      113.92      121.40     51.13 o 
   1   9   8     6572.89     6095.97    158.04 o 
   2   9   8     4287.19     4130.82    108.82 o 
   3   9   8     1252.98     1199.35     60.44 o 
   4   9   8     1857.40     1968.15     68.34 o 
   5   9   8     2373.29     2302.27     75.55 o 
   6   9   8     1766.14     1829.44     70.31 o 
   7   9   8        8.62       53.59     32.67 o 
   8   9   8      437.88      376.64     44.53 o 
   9   9   8      295.52      299.63     48.04 o 
  10   9   8      157.43      141.97     44.17 o 
  11   9   8      160.01      123.95     69.97 o 
  12   9   8       35.14       32.84     49.88 o 
   0  10   8     6128.73     5020.47    187.73 o 
   1  10   8      104.13      399.42     48.94 o 
   2  10   8     3305.37     2957.12    106.07 o 
   3  10   8      817.06      792.96     77.83 o 
   4  10   8      908.10     1025.73     64.59 o 
   5  10   8      284.30      314.16     39.96 o 
   6  10   8       45.58       71.38     32.26 o 
   7  10   8      651.02      732.37     57.51 o 
   8  10   8      558.33      490.50     55.19 o 
   9  10   8      286.40      286.70     55.56 o 
  10  10   8       47.79       37.85     42.67 o 
  11  10   8      274.73      155.36     55.46 o 
   1  11   8      496.12      569.94     54.05 o 
   2  11   8      145.09      160.19     40.00 o 
   3  11   8      358.82      291.66     46.16 o 
   4  11   8      126.56      237.01     48.57 o 
   5  11   8      310.25      846.57    221.11 o 
   6  11   8       30.13      150.12     52.48 o 
   7  11   8        4.07      332.25     60.75 o 
   8  11   8      119.15      149.16     46.85 o 
   9  11   8        4.83      196.80     55.62 o 
  10  11   8      169.89      178.61     57.61 o 
   0  12   8      780.64      697.64     87.31 o 
   1  12   8        0.03      -19.73     34.41 o 
   2  12   8      604.60      668.48     61.10 o 
   3  12   8      165.25      274.17     53.52 o 
   4  12   8       11.77       49.14     42.25 o 
   5  12   8      251.17      197.04     52.43 o 
   6  12   8      401.27      394.28     61.38 o 
   7  12   8       14.96       32.82     51.95 o 
   8  12   8       14.30       16.75     49.41 o 
   1  13   8     2264.51     1985.29    107.89 o 
   2  13   8      620.82      630.74     70.91 o 
   3  13   8       72.30      193.97     54.66 o 
   4  13   8      633.61      724.81     74.96 o 
   5  13   8      258.74      251.29     58.78 o 
   6  13   8       77.20      100.93     51.16 o 
   0  14   8        6.22       98.36     80.76 o 
   1  14   8       28.31      145.19     75.31 o 
   2  14   8      577.25      534.79     80.30 o 
   3  14   8      708.26      891.97    133.52 o 
   1   1   9     7738.31     7403.60    116.04 o 
   2   1   9     5541.21     5443.88     90.79 o 
   3   1   9        1.83       -1.70      9.73 o 
   4   1   9      126.21      101.71     13.27 o 
   5   1   9    13124.09    13371.67    221.66 o 
   6   1   9      989.57     1044.12     42.02 o 
   7   1   9        2.64       41.41     19.86 o 
   8   1   9      986.37      975.08     68.23 o 
   9   1   9      175.55      147.29     32.64 o 
  10   1   9     1762.65     1746.12     72.97 o 
  11   1   9     1847.50     1904.48    106.46 o 
  12   1   9      209.54      266.51     51.26 o 
  13   1   9      138.38      126.87     45.19 o 
  14   1   9       41.93       77.46     45.77 o 
  15   1   9       11.21       10.88     45.48 o 
   0   2   9    39210.05    38040.10    991.73 o 
   1   2   9      622.19      624.76     36.22 o 
   2   2   9      347.18      355.22     17.32 o 
   3   2   9      171.97      277.55     16.06 o 
   4   2   9     3697.29     3506.84     72.90 o 
   5   2   9      107.25      114.58     16.44 o 
   6   2   9      772.04      891.94     35.16 o 
   7   2   9     4231.51     4402.77     88.33 o 
   8   2   9      177.76      179.55     28.76 o 
   9   2   9     2668.66     2660.95     78.87 o 
  10   2   9      899.58      909.99     52.98 o 
  11   2   9       32.65       71.22     34.20 o 
  12   2   9      303.38      331.19     62.66 o 
  13   2   9     3976.52     3906.71    142.83 o 
  14   2   9       11.98       41.75     43.08 o 
  15   2   9       53.49       74.68     49.06 o 
   1   3   9     7185.03     6638.10    131.61 o 
   2   3   9     1600.02     1791.01     47.17 o 
   3   3   9      476.46      430.79     21.76 o 
   4   3   9       14.94       62.46     14.35 o 
   5   3   9     8679.62     9077.47    160.81 o 
   6   3   9      758.50      859.52     34.20 o 
   7   3   9      263.30      260.42     21.52 o 
   8   3   9     1752.16     1791.53     62.13 o 
   9   3   9      318.11      357.91     36.55 o 
  10   3   9      347.43      368.97     39.85 o 
  11   3   9     1851.40     1913.37     85.94 o 
  12   3   9      164.83      177.02     44.14 o 
  13   3   9      153.15      105.14     56.23 o 
  14   3   9      362.74      296.78     54.08 o 
  15   3   9      448.05      380.53     62.87 o 
   0   4   9      142.76      135.07     28.60 o 
   1   4   9       12.61       16.19     13.10 o 
   2   4   9     1759.43     1573.88     59.14 o 
   3   4   9      660.55      723.32     27.94 o 
   4   4   9        7.50       59.81     18.58 o 
   5   4   9     3050.45     2916.68     76.77 o 
   6   4   9     1041.76     1043.91     41.75 o 
   7   4   9     2461.54     2574.42     60.50 o 
   8   4   9     1305.37     1244.62     49.45 o 
   9   4   9     1124.69     1153.39     57.32 o 
  10   4   9      627.01      662.75     48.35 o 
  11   4   9     4004.42     3531.87    114.24 o 
  12   4   9      172.99      128.59     60.50 o 
  13   4   9      281.87      243.54     50.37 o 
  14   4   9      284.21      408.83     58.37 o 
   1   5   9      227.79      215.63     23.73 o 
   2   5   9      858.40     1100.43     45.13 o 
   3   5   9     2913.30     2649.48     68.48 o 
   4   5   9      218.06      263.72     21.96 o 
   5   5   9     2744.80     2701.84     61.22 o 
   6   5   9     1063.42     1075.26     45.21 o 
   7   5   9     1031.65     1022.95     64.10 o 
   8   5   9        1.65       42.12     23.20 o 
   9   5   9        9.61       44.41     26.84 o 
  10   5   9      147.71      183.44     35.37 o 
  11   5   9      597.25      774.86     62.71 o 
  12   5   9     1399.12     1268.91     91.21 o 
  13   5   9      536.16      513.43     72.81 o 
  14   5   9       61.75       44.82     53.88 o 
   0   6   9      582.26      611.17     47.90 o 
   1   6   9      353.05      385.85     43.69 o 
   2   6   9       49.62       88.76     19.09 o 
   3   6   9       26.32      133.89     51.90 o 
   4   6   9       20.68       61.48     23.41 o 
   5   6   9      444.01      579.23     67.39 o 
   6   6   9     2305.18     2254.66     62.85 o 
   7   6   9      346.62      399.71     39.79 o 
   8   6   9      216.28      197.37     30.78 o 
   9   6   9       88.41      160.57     32.93 o 
  10   6   9      598.28      598.61     57.56 o 
  11   6   9     1170.15     1366.68     93.84 o 
  12   6   9        0.05       49.08     44.62 o 
  13   6   9      299.22      339.00     65.06 o 
  14   6   9        0.16       66.72     54.98 o 
   1   7   9       23.26      171.25     29.31 o 
   2   7   9      395.36      432.15     28.50 o 
   3   7   9        1.79       60.78     30.25 o 
   4   7   9     3285.16     3087.63     78.74 o 
   5   7   9     3717.54     3539.59     82.03 o 
   6   7   9       60.44       83.85     26.29 o 
   7   7   9       19.39       43.71     27.52 o 
   8   7   9      155.92      355.67     88.53 o 
   9   7   9     1312.00     1236.89    134.67 o 
  10   7   9      533.30      674.99     64.62 o 
  11   7   9      496.38      541.24     74.15 o 
  12   7   9       31.05        3.24     62.90 o 
  13   7   9      159.32      157.25     57.65 o 
   0   8   9      494.89      648.44    163.31 o 
   1   8   9      509.36      572.39     42.94 o 
   2   8   9     2069.14     1856.19     63.12 o 
   3   8   9      401.43      441.54     38.96 o 
   4   8   9     1199.24     1261.59     54.37 o 
   5   8   9     4709.62     4540.65    119.17 o 
   6   8   9     1436.34     1873.06     91.47 o 
   7   8   9      831.84     1115.08     88.51 o 
   8   8   9      159.38      165.31     38.45 o 
   9   8   9      303.44      508.03     62.50 o 
  10   8   9       99.41      139.51     40.80 o 
  11   8   9      860.51      926.91     76.48 o 
  12   8   9        0.76       24.48     45.72 o 
   1   9   9       33.41      412.12    168.93 o 
   2   9   9     1494.10     1779.97     68.79 o 
   3   9   9      310.24      460.14     43.39 o 
   4   9   9     2097.90     2157.75     71.96 o 
   5   9   9       61.60      285.14     37.66 o 
   6   9   9        8.80      198.45     62.95 o 
   7   9   9      674.65      947.16    128.61 o 
   8   9   9      294.14      216.23     41.98 o 
   9   9   9        5.16       39.37     36.95 o 
  10   9   9        0.74       29.54     38.50 o 
  11   9   9       40.24       21.70     45.42 o 
  12   9   9        5.54      -10.18     48.07 o 
   0  10   9      773.11     1148.21    338.72 o 
   1  10   9     2119.71     1946.21     86.57 o 
   2  10   9      192.06      596.62     85.01 o 
   3  10   9      732.39      739.04     60.58 o 
   4  10   9      201.00      314.76     67.73 o 
   5  10   9       21.01       50.80     29.34 o 
   6  10   9      428.71      410.13     43.61 o 
   7  10   9     1014.64     1009.31     64.01 o 
   8  10   9      124.24      220.15     49.80 o 
   9  10   9      238.27      213.55     52.99 o 
  10  10   9      123.79      103.09     45.79 o 
  11  10   9       87.24       34.15     48.96 o 
   1  11   9     1173.23     1080.11     67.31 o 
   2  11   9       10.86       42.84     34.08 o 
   3  11   9      425.35      455.80     56.01 o 
   4  11   9      184.42      166.90     54.09 o 
   5  11   9     5129.32     4590.73    155.11 o 
   6  11   9     1413.17     1491.09     87.72 o 
   7  11   9      917.43      876.79     81.17 o 
   8  11   9      749.69      771.56     94.17 o 
   9  11   9      598.21      730.99     85.04 o 
   0  12   9       30.41      375.70    124.05 o 
   1  12   9       94.03      101.32     41.44 o 
   2  12   9       89.39      163.78     49.48 o 
   3  12   9      462.52      543.20     57.32 o 
   4  12   9      616.60      557.20     64.24 o 
   5  12   9        1.30       54.51     43.46 o 
   6  12   9       17.18       92.07     48.41 o 
   7  12   9      208.66      123.23     58.63 o 
   8  12   9      133.73      179.08     57.15 o 
   1  13   9       94.81      424.42     66.32 o 
   2  13   9      120.18      177.23     51.21 o 
   3  13   9      710.86      678.05     72.77 o 
   4  13   9       28.90       76.65     48.41 o 
   5  13   9      146.64      179.87     55.49 o 
   6  13   9      221.03      209.06     57.21 o 
   0  14   9      351.33      218.72     94.37 o 
   1  14   9      891.51      886.74    118.90 o 
   2  14   9        2.65       60.26     55.57 o 
   3  14   9      581.04      647.80     87.09 o 
   0   0  10     8631.31     7668.70    231.75 o 
   1   0  10      251.70      359.81     20.83 o 
   2   0  10    16567.04    16815.13    297.39 o 
   3   0  10     1425.19     1378.77     56.24 o 
   4   0  10     3234.08     3236.82    100.76 o 
   5   0  10     9416.12     9067.78    196.54 o 
   6   0  10     8461.94     8929.18    198.77 o 
   7   0  10       39.20       -0.60     24.10 o 
   8   0  10      105.44       92.40     34.17 o 
   9   0  10        3.27      -30.87     41.06 o 
  10   0  10        3.64       -7.40     45.42 o 
  11   0  10     1780.09     1741.06    126.98 o 
  12   0  10     1403.76     1470.29    127.09 o 
  13   0  10     3252.42     3414.83    184.65 o 
  14   0  10     2069.77     2046.06    130.75 o 
  15   0  10       93.82      107.22     61.95 o 
   1   1  10        1.00        2.21      8.45 o 
   2   1  10     3705.18     3799.26     68.57 o 
   3   1  10     9797.62     9429.48    149.33 o 
   4   1  10      602.43      824.60     28.67 o 
   5   1  10     7070.65     7263.79    133.82 o 
   6   1  10     4572.45     4983.41    105.81 o 
   7   1  10    10692.38    10623.16    190.42 o 
   8   1  10      567.43      541.21     48.13 o 
   9   1  10       68.50       59.34     22.96 o 
  10   1  10     2274.58     2224.46     75.12 o 
  11   1  10       61.77      118.64     38.07 o 
  12   1  10        0.11       15.91     33.27 o 
  13   1  10     1987.20     2014.78     96.04 o 
  14   1  10      149.87      136.15     47.40 o 
  15   1  10     1759.64     1960.88    104.41 o 
   0   2  10    50984.93    48476.39   1130.18 o 
   1   2  10    14688.43    14812.89    220.97 o 
   2   2  10      120.84      128.16     11.38 o 
   3   2  10     6263.06     6094.03     94.96 o 
   4   2  10     3811.23     4379.64     79.73 o 
   5   2  10     2763.55     2945.30     66.98 o 
   6   2  10       20.15       19.28     16.73 o 
   7   2  10     1688.90     1656.41     48.82 o 
   8   2  10      672.56      598.95     39.99 o 
   9   2  10     7585.15     7345.79    151.83 o 
  10   2  10        8.49        0.47     26.28 o 
  11   2  10     2201.67     2035.54     86.36 o 
  12   2  10       74.60       68.71     38.30 o 
  13   2  10      120.14      178.80     44.61 o 
  14   2  10       39.76       38.37     42.26 o 
  15   2  10      182.96      182.73     54.26 o 
   1   3  10    11676.68    11935.29    220.08 o 
   2   3  10       94.19      165.90     17.78 o 
   3   3  10     2645.90     2681.67     51.19 o 
   4   3  10      738.70      779.98     30.77 o 
   5   3  10     7315.91     7196.65    133.30 o 
   6   3  10     2010.06     1978.73     51.13 o 
   7   3  10      371.35      365.05     24.10 o 
   8   3  10      579.85      686.32     42.84 o 
   9   3  10     2414.44     2145.77     71.58 o 
  10   3  10      147.32      135.00     32.09 o 
  11   3  10     1286.31     1347.32     74.45 o 
  12   3  10      345.69      264.77     47.34 o 
  13   3  10      311.47      228.98     48.95 o 
  14   3  10      193.87      175.47     48.23 o 
  15   3  10      561.34      627.23     71.65 o 
   0   4  10       56.51       65.72     17.86 o 
   1   4  10      854.86      882.30     36.43 o 
   2   4  10      988.24     1207.97     49.54 o 
   3   4  10     1019.50     1073.50     33.24 o 
   4   4  10     5142.28     5524.35    100.56 o 
   5   4  10      380.45      308.94     25.98 o 
   6   4  10     1711.46     1868.78     51.69 o 
   7   4  10       91.66      141.50     22.92 o 
   8   4  10      431.59      495.31     39.28 o 
   9   4  10      725.56      760.78     48.96 o 
  10   4  10       19.53       19.31     27.66 o 
  11   4  10      174.30      220.51     41.91 o 
  12   4  10        0.61       15.56     34.52 o 
  13   4  10      872.78      975.71     73.07 o 
  14   4  10       18.34       25.92     49.21 o 
   1   5  10      553.13      656.97     30.69 o 
   2   5  10       47.91      109.72     20.55 o 
   3   5  10       80.12       99.12     20.14 o 
   4   5  10      131.08      163.74     19.19 o 
   5   5  10     1275.45     1234.20     46.72 o 
   6   5  10       48.48      164.56     54.78 o 
   7   5  10      318.81      322.62     28.77 o 
   8   5  10       46.84      144.79     45.13 o 
   9   5  10      424.79      443.58     41.74 o 
  10   5  10      100.75      125.66     33.34 o 
  11   5  10     3003.65     2858.58    103.19 o 
  12   5  10      236.17      308.95     59.41 o 
  13   5  10      129.49      114.12     53.53 o 
  14   5  10      773.33      900.40     89.26 o 
   0   6  10      294.18      306.97     32.33 o 
   1   6  10     5935.32     5553.50    112.62 o 
   2   6  10      658.50      584.66     34.12 o 
   3   6  10     7233.42     6655.32    134.95 o 
   4   6  10      246.12      224.95     27.82 o 
   5   6  10     5198.64     5090.20     96.53 o 
   6   6  10       17.52       28.45     19.71 o 
   7   6  10     1066.51     1015.78     67.66 o 
   8   6  10        2.07       11.23     25.85 o 
   9   6  10     1109.74     1058.14     67.17 o 
  10   6  10       84.39       81.26     37.40 o 
  11   6  10      189.82      279.68     55.22 o 
  12   6  10       34.35       56.81     46.57 o 
  13   6  10       79.28       68.01     52.92 o 
   1   7  10     1905.19     1799.31     48.45 o 
   2   7  10      592.84      614.08     37.06 o 
   3   7  10       40.70       56.58     23.08 o 
   4   7  10      416.62      984.74    265.59 o 
   5   7  10     1860.34     1876.53     81.68 o 
   6   7  10     1124.69     1139.33     52.71 o 
   7   7  10      163.16      178.07     32.80 o 
   8   7  10     1884.29     1842.52     91.23 o 
   9   7  10      694.30      768.23     61.41 o 
  10   7  10        0.71       36.41     37.60 o 
  11   7  10      127.51      186.10     53.90 o 
  12   7  10        0.35       35.49     46.96 o 
  13   7  10       85.62       64.60     55.38 o 
   0   8  10     3204.67     3736.26    510.67 o 
   1   8  10      978.74      821.38     43.15 o 
   2   8  10       55.49      284.57     58.11 o 
   3   8  10     1672.55     1557.85     60.49 o 
   4   8  10       90.85      142.88     30.85 o 
   5   8  10     6358.43     6242.90    135.39 o 
   6   8  10      935.47     1012.24     49.54 o 
   7   8  10     2724.42     2535.14     79.48 o 
   8   8  10       98.83      154.05     37.33 o 
   9   8  10     2320.26     2185.96    113.84 o 
  10   8  10      195.35      162.92     42.51 o 
  11   8  10      536.34      660.34     68.91 o 
  12   8  10      154.59      188.46     54.82 o 
   1   9  10        0.13       30.52     33.26 o 
   2   9  10     1140.15     1214.45     76.63 o 
   3   9  10      723.48      784.38     63.29 o 
   4   9  10       54.93      319.87     65.29 o 
   5   9  10     1595.63     1511.12     64.19 o 
   6   9  10      193.95      167.09     39.54 o 
   7   9  10     4963.65     4761.75    127.99 o 
   8   9  10       14.62       25.99     34.02 o 
   9   9  10      358.01      316.64     49.33 o 
  10   9  10      355.49      434.54     74.84 o 
  11   9  10      331.67      355.90     61.99 o 
   0  10  10      416.93      802.56    132.78 o 
   1  10  10      196.01      414.37     87.63 o 
   2  10  10     2039.63     2011.00    210.70 o 
   3  10  10        2.15       52.33     35.30 o 
   4  10  10      155.20      195.28     44.25 o 
   5  10  10      141.41      186.90     43.55 o 
   6  10  10        0.08       81.62     36.02 o 
   7  10  10       36.13      220.50     41.68 o 
   8  10  10      195.98      187.03     47.74 o 
   9  10  10      427.72      390.21     59.91 o 
  10  10  10       84.99       88.99     42.30 o 
   1  11  10      207.02      223.12     41.52 o 
   2  11  10       65.93      122.42     41.77 o 
   3  11  10      216.18      186.95     45.83 o 
   4  11  10      173.17      171.74     45.45 o 
   5  11  10        0.72      891.07    270.58 o 
   6  11  10      269.63      509.01     62.00 o 
   7  11  10      215.80      217.62     67.98 o 
   8  11  10      275.07      355.09     78.98 o 
   9  11  10       31.21       62.76     62.92 o 
   0  12  10     2736.09     2361.86    152.11 o 
   1  12  10      550.01      599.42     59.43 o 
   2  12  10       32.28       50.23     37.36 o 
   3  12  10       51.84       64.48     39.46 o 
   4  12  10       11.34       91.73     40.45 o 
   5  12  10      806.10      882.05     76.83 o 
   6  12  10      112.21      100.46     48.03 o 
   7  12  10      576.81      746.56     85.19 o 
   8  12  10       24.97        9.03     52.46 o 
   1  13  10      874.01      872.91     78.55 o 
   2  13  10       22.52       24.96     43.26 o 
   3  13  10      642.87      707.57     73.74 o 
   4  13  10        1.36       57.54     47.91 o 
   5  13  10        3.80      194.98     62.25 o 
   6  13  10       50.11      112.82     52.99 o 
   0  14  10      114.05       63.94     77.04 o 
   1  14  10      119.12      164.78     76.04 o 
   2  14  10        0.16      -33.14     50.33 o 
   1   1  11    12398.44    12614.51    178.53 o 
   2   1  11    17237.57    17432.27    259.18 o 
   3   1  11     1685.72     1731.58     42.09 o 
   4   1  11     4132.84     4429.77     80.66 o 
   5   1  11     2379.02     2704.67     58.18 o 
   6   1  11     6820.97     6640.71    119.25 o 
   7   1  11      549.14      727.58     47.32 o 
   8   1  11      123.09      149.23     28.40 o 
   9   1  11     3323.75     3240.03     97.71 o 
  10   1  11      666.35      751.12     49.74 o 
  11   1  11     2644.35     2491.84     92.70 o 
  12   1  11      626.13      596.78     57.44 o 
  13   1  11       36.30       48.64     39.06 o 
  14   1  11       15.95       12.73     41.56 o 
  15   1  11      388.54      411.39     58.19 o 
   1   2  11     1133.90     1212.18     33.20 o 
   2   2  11     1359.33     1356.51     38.30 o 
   3   2  11     2819.56     2688.51     51.39 o 
   4   2  11     1715.88     1602.16     41.14 o 
   5   2  11     2008.70     2147.22     51.05 o 
   6   2  11      268.38      325.95     24.00 o 
   7   2  11      133.87      164.24     21.72 o 
   8   2  11      292.72      240.91     30.89 o 
   9   2  11     2250.97     2190.72     72.23 o 
  10   2  11       23.59       24.30     27.04 o 
  11   2  11      623.61      648.80     57.04 o 
  12   2  11     2480.93     2472.59     98.30 o 
  13   2  11      536.69      475.07     58.84 o 
  14   2  11      491.11      515.23     63.85 o 
  15   2  11       22.17       27.76     46.51 o 
   1   3  11     1304.53     1163.28     39.53 o 
   2   3  11     4475.51     4520.49     91.05 o 
   3   3  11    10502.18    10793.91    157.93 o 
   4   3  11      556.67      652.43     25.64 o 
   5   3  11     9780.00    10245.58    179.23 o 
   6   3  11       17.36       11.63     16.06 o 
   7   3  11      313.53      456.48     28.46 o 
   8   3  11        0.04       16.12     34.78 o 
   9   3  11       20.60       80.19     27.41 o 
  10   3  11      705.66      708.19     49.69 o 
  11   3  11       78.98       81.79     36.09 o 
  12   3  11       54.65       56.94     38.12 o 
  13   3  11      861.60     1052.03     74.54 o 
  14   3  11        3.88       25.49     44.05 o 
   0   4  11        7.12       28.54     25.98 o 
   1   4  11      502.25      575.06     30.51 o 
   2   4  11      234.21      229.84     23.73 o 
   3   4  11       78.99       99.73     18.50 o 
   4   4  11     3724.78     3924.56     81.21 o 
   5   4  11     1063.35      896.95     36.46 o 
   6   4  11      289.51      319.37     25.71 o 
   7   4  11     3379.14     3185.73     73.75 o 
   8   4  11     1270.21     1335.39     58.32 o 
   9   4  11     2345.04     2082.68     72.72 o 
  10   4  11       15.72       12.14     28.30 o 
  11   4  11     4529.52     4102.44    178.15 o 
  12   4  11     1996.64     1914.38     91.32 o 
  13   4  11        0.22       -6.14     38.16 o 
  14   4  11      120.15      122.53     56.18 o 
   1   5  11     2044.50     2587.89     63.25 o 
   2   5  11     3338.03     3482.04     88.93 o 
   3   5  11      288.85      224.04     24.74 o 
   4   5  11     1680.57     1591.38     53.29 o 
   5   5  11       25.62       49.59     15.41 o 
   6   5  11     5090.81     5271.46    104.48 o 
   7   5  11       46.98       38.63     20.23 o 
   8   5  11     4991.73     4766.80    113.85 o 
   9   5  11      105.85      123.36     30.59 o 
  10   5  11      318.50      327.66     41.86 o 
  11   5  11       70.20      113.07     60.11 o 
  12   5  11     1565.92     1673.30    103.74 o 
  13   5  11       28.59       48.81     48.41 o 
  14   5  11        0.12      -16.35     49.73 o 
   0   6  11      969.28     1035.92     41.24 o 
   1   6  11      157.45      217.59     37.92 o 
   2   6  11      209.11      203.39     24.21 o 
   3   6  11      335.03      431.12     49.76 o 
   4   6  11      188.66      151.78     25.72 o 
   5   6  11      315.23      482.52     66.08 o 
   6   6  11       86.10       76.64     41.06 o 
   7   6  11       71.03       99.98     26.37 o 
   8   6  11      201.04      161.81     34.48 o 
   9   6  11       60.23       79.95     35.75 o 
  10   6  11       78.82       30.80     37.40 o 
  11   6  11      916.88     1083.82     83.80 o 
  12   6  11       39.82       51.76     46.19 o 
  13   6  11       10.30        1.67     49.74 o 
   1   7  11       87.72      279.97     58.18 o 
   2   7  11       45.55       85.21     22.57 o 
   3   7  11     1035.00     1116.87     50.20 o 
   4   7  11     9209.69     8549.88    175.59 o 
   5   7  11       30.49      397.40    157.71 o 
   6   7  11      111.88      140.82     28.33 o 
   7   7  11       23.20       33.48     27.14 o 
   8   7  11      535.17      501.78     49.08 o 
   9   7  11      102.64      173.02     43.36 o 
  10   7  11      440.09      282.40     48.73 o 
  11   7  11      291.35      385.38     63.63 o 
  12   7  11      451.20      355.29     85.16 o 
  13   7  11       13.35       56.31     53.24 o 
   0   8  11     8289.21     7626.66    399.18 o 
   1   8  11      240.66      256.99     50.91 o 
   2   8  11     3176.86     3040.34     82.92 o 
   3   8  11      582.22      701.95     62.45 o 
   4   8  11     1354.06     1380.90     70.67 o 
   5   8  11     2816.90     2940.01    195.87 o 
   6   8  11     1155.28     1212.85     53.60 o 
   7   8  11      946.25      988.96     68.78 o 
   8   8  11      500.71      477.34     51.14 o 
   9   8  11      264.84      314.26     45.90 o 
  10   8  11      306.47      301.03     48.86 o 
  11   8  11      330.67      295.71     55.94 o 
  12   8  11      386.09      384.34     62.33 o 
   1   9  11      264.72      257.81     64.37 o 
   2   9  11      680.29      793.86     65.06 o 
   3   9  11     2542.49     2691.18    138.66 o 
   4   9  11     2433.65     2177.26     71.90 o 
   5   9  11      129.98      395.73     79.55 o 
   6   9  11      573.52      562.49     45.78 o 
   7   9  11      101.71      476.76    153.12 o 
   8   9  11       93.28      158.11     39.91 o 
   9   9  11       51.33      119.72     38.80 o 
  10   9  11     2125.78     2165.60    139.86 o 
  11   9  11      342.24      400.43     62.15 o 
   0  10  11     4952.94     4436.35    321.94 o 
   1  10  11      134.12      655.44    251.16 o 
   2  10  11     4032.70     3480.06    117.88 o 
   3  10  11      520.64      437.69     52.70 o 
   4  10  11       35.58       -1.27     34.19 o 
   5  10  11      408.59      524.97     56.55 o 
   6  10  11      999.43      909.07     69.58 o 
   7  10  11     1334.79     1360.62     81.41 o 
   8  10  11       58.27       57.04     41.87 o 
   9  10  11      307.31      403.21     86.83 o 
  10  10  11       84.26      149.11     47.45 o 
   1  11  11       95.12      204.89     46.89 o 
   2  11  11      572.87      556.00     62.55 o 
   3  11  11      114.17       65.18     39.31 o 
   4  11  11      378.83      433.42     58.23 o 
   5  11  11      337.42      392.08     56.31 o 
   6  11  11     1212.57     1382.16     86.74 o 
   7  11  11       10.75       58.12     58.86 o 
   8  11  11      671.35      699.17     98.37 o 
   9  11  11       54.15       74.16     64.01 o 
   0  12  11      413.69      680.65    143.24 o 
   1  12  11       27.11      111.24     41.55 o 
   2  12  11        3.54      -45.31     33.03 o 
   3  12  11        6.71       93.47     47.34 o 
   4  12  11      583.95      533.57     65.32 o 
   5  12  11      741.53      851.65     84.98 o 
   6  12  11       23.84       53.44     49.66 o 
   7  12  11      770.39      786.18     99.71 o 
   8  12  11       99.87        2.86     88.60 o 
   1  13  11      678.76      678.96     65.93 o 
   2  13  11       26.30       37.61     45.69 o 
   3  13  11       13.12       96.99     47.99 o 
   4  13  11      300.51      440.46     65.39 o 
   5  13  11     1261.06     1347.36     97.16 o 
   6  13  11      179.23      140.44     55.17 o 
   0  14  11      262.57       73.05     80.69 o 
   1  14  11       30.89        0.05     51.26 o 
   2  14  11      365.80      373.26     68.35 o 
   0   0  12      212.31      261.50     33.61 o 
   1   0  12       17.14       30.67     13.05 o 
   2   0  12    12795.83    12398.86    228.01 o 
   3   0  12    30550.46    30566.73    677.07 o 
   4   0  12      677.54      837.30     49.00 o 
   5   0  12       42.44       39.68     21.28 o 
   6   0  12     1892.21     1618.11     64.04 o 
   7   0  12    10041.83     9658.51    218.42 o 
   8   0  12     1506.53     1507.08     70.98 o 
   9   0  12     5244.92     5191.12    169.78 o 
  10   0  12     9408.37     9233.16    263.44 o 
  11   0  12        3.84      -19.42     41.23 o 
  12   0  12     1673.15     1748.44    112.95 o 
  13   0  12     4521.75     4628.34    183.69 o 
  14   0  12      278.82      418.88     76.81 o 
  15   0  12       26.49        2.69     57.37 o 
   1   1  12       26.36       55.65     10.87 o 
   2   1  12        7.01        6.21      9.72 o 
   3   1  12       10.17        9.44     10.73 o 
   4   1  12       23.48        1.37     11.48 o 
   5   1  12      287.45      472.75     24.86 o 
   6   1  12      381.98      493.37     29.72 o 
   7   1  12     4948.43     5196.25    103.35 o 
   8   1  12      636.95      657.86     38.22 o 
   9   1  12      109.39      113.05     28.87 o 
  10   1  12     1433.99     1491.39     65.93 o 
  11   1  12       53.72      126.04     37.15 o 
  12   1  12      286.77      292.06     48.09 o 
  13   1  12      240.49      218.26     44.47 o 
  14   1  12        3.34        9.76     38.10 o 
  15   1  12       75.20       53.65     43.69 o 
   0   2  12    25214.00    25144.09    709.91 o 
   1   2  12      961.61     1055.00     31.55 o 
   2   2  12       12.68       33.26     13.46 o 
   3   2  12     7862.93     8395.04    126.90 o 
   4   2  12      270.13      257.97     19.32 o 
   5   2  12     4490.60     5179.10    105.87 o 
   6   2  12     2785.36     2978.97     71.58 o 
   7   2  12      259.83      301.60     25.57 o 
   8   2  12       55.21       43.61     24.35 o 
   9   2  12     1559.39     1590.92     63.31 o 
  10   2  12     1106.87     1125.41     58.26 o 
  11   2  12      768.80      762.11     60.03 o 
  12   2  12        0.38       52.63     37.69 o 
  13   2  12        7.54       -9.89     36.43 o 
  14   2  12       98.97      117.63     55.49 o 
  15   2  12      161.34      192.86     54.32 o 
   1   3  12     1165.17     1372.19     92.62 o 
   2   3  12     3767.73     3806.79     80.97 o 
   3   3  12    15032.17    15604.28    220.48 o 
   4   3  12      991.09      935.06     30.63 o 
   5   3  12     1296.07     1244.42     39.35 o 
   6   3  12      402.37      506.50     31.07 o 
   7   3  12     6139.90     6064.15    105.59 o 
   8   3  12     4933.11     4643.33    109.14 o 
   9   3  12     1918.90     1942.02     69.93 o 
  10   3  12     1852.32     1913.96     73.79 o 
  11   3  12        3.81        7.29     32.89 o 
  12   3  12       21.49       12.49     35.68 o 
  13   3  12      320.12      418.35     55.66 o 
  14   3  12       27.75       56.55     44.37 o 
   0   4  12     1997.40     2056.08    145.15 o 
   1   4  12     4163.90     3931.90     91.18 o 
   2   4  12     1960.62     1972.67     59.58 o 
   3   4  12     2370.77     2506.32     65.26 o 
   4   4  12     7411.38     8137.58    127.38 o 
   5   4  12      236.58      310.61     25.22 o 
   6   4  12        4.02       13.84     17.60 o 
   7   4  12       70.13       87.10     21.97 o 
   8   4  12       19.35        3.74     24.19 o 
   9   4  12       26.06       17.00     25.88 o 
  10   4  12      518.53      538.32     46.28 o 
  11   4  12        4.66       41.85     41.52 o 
  12   4  12       20.70       56.93     38.21 o 
  13   4  12       69.49      109.98     51.55 o 
  14   4  12      127.05      130.81     57.72 o 
   1   5  12     4079.93     4905.05    232.69 o 
   2   5  12      884.51     1079.67     63.44 o 
   3   5  12      864.52      945.71     41.86 o 
   4   5  12       37.98       37.97     14.97 o 
   5   5  12      229.11      274.36     24.38 o 
   6   5  12     3638.31     3684.98     81.75 o 
   7   5  12      136.95      157.47     24.49 o 
   8   5  12        0.26       57.69     39.39 o 
   9   5  12      803.33      761.28     50.23 o 
  10   5  12      113.06      117.41     53.60 o 
  11   5  12      463.89      461.97     62.65 o 
  12   5  12      205.77      304.19     77.47 o 
  13   5  12      203.15      200.13     60.77 o 
  14   5  12      163.75       82.23     55.07 o 
   0   6  12     2856.61     2442.08     86.49 o 
   1   6  12     7516.87     7244.52    139.28 o 
   2   6  12      392.54      389.45     29.24 o 
   3   6  12      709.61      696.57     68.66 o 
   4   6  12      545.29      498.41     39.79 o 
   5   6  12     4500.85     4035.67    111.97 o 
   6   6  12     1340.42     1340.44     57.51 o 
   7   6  12      808.88      836.83     48.83 o 
   8   6  12        2.75        4.57     33.34 o 
   9   6  12      506.54      407.56     50.44 o 
  10   6  12      265.46      249.72     46.48 o 
  11   6  12     4606.15     4249.63    152.71 o 
  12   6  12       29.85       23.30     45.19 o 
  13   6  12      265.10      258.92     62.28 o 
   1   7  12     4594.64     4001.69     97.15 o 
   2   7  12      107.40       73.55     22.07 o 
   3   7  12     3061.31     3035.07     89.01 o 
   4   7  12      104.89      132.73     41.88 o 
   5   7  12     9745.63     8987.26    184.75 o 
   6   7  12      323.95      290.88     33.56 o 
   7   7  12      412.10      331.58     37.19 o 
   8   7  12      255.42      378.12     87.01 o 
   9   7  12      125.14      112.18     41.48 o 
  10   7  12       47.51       75.75     39.04 o 
  11   7  12     1886.59     1816.90    107.79 o 
  12   7  12        2.33       46.91     51.48 o 
  13   7  12      607.11      625.30     80.41 o 
   0   8  12       85.92      206.71     82.24 o 
   1   8  12       39.05      524.47    221.35 o 
   2   8  12      713.94     1131.27     62.41 o 
   3   8  12        8.24       20.91     24.09 o 
   4   8  12     3323.96     3147.17     96.30 o 
   5   8  12       41.01      132.16     60.26 o 
   6   8  12      266.14      294.62     41.16 o 
   7   8  12      722.77      711.89     51.03 o 
   8   8  12      160.63      133.81     35.77 o 
   9   8  12       20.46        0.00     34.02 o 
  10   8  12       27.13        1.09     36.01 o 
  11   8  12       52.66        2.23     42.57 o 
  12   8  12       12.62      -30.12     44.67 o 
   1   9  12     1142.25     1268.52     78.91 o 
   2   9  12      743.21      733.70     64.27 o 
   3   9  12     4079.53     3600.07    130.39 o 
   4   9  12      271.02      337.73     62.19 o 
   5   9  12     3181.04     2999.89     87.04 o 
   6   9  12      549.61      645.42     47.97 o 
   7   9  12      886.27      767.85     84.15 o 
   8   9  12      388.78      381.38     58.36 o 
   9   9  12     1289.78     1356.38    103.41 o 
  10   9  12      294.45      523.69     75.92 o 
  11   9  12     1677.22     1851.46    104.54 o 
   0  10  12      870.00     1317.64    525.93 o 
   1  10  12     4928.09     4124.11    145.42 o 
   2  10  12       21.23      403.29    218.94 o 
   3  10  12        0.29      -16.34     32.67 o 
   4  10  12        1.14      -22.66     32.79 o 
   5  10  12      727.24      733.72     80.05 o 
   6  10  12       58.55      121.57     42.72 o 
   7  10  12      103.22      150.73     59.53 o 
   8  10  12       13.78       -3.90     44.60 o 
   9  10  12     1508.57     1521.70    106.63 o 
  10  10  12     1047.79     1096.38     86.04 o 
   1  11  12     1517.72     1376.24     82.40 o 
   2  11  12      439.00      493.33     57.68 o 
   3  11  12        5.86       78.18     40.87 o 
   4  11  12       34.76       43.70     39.89 o 
   5  11  12        0.86       34.22     39.65 o 
   6  11  12       16.62      142.97     48.99 o 
   7  11  12      220.00      314.11    122.88 o 
   8  11  12        3.39      -33.46     52.75 o 
   9  11  12        5.87      238.14     73.99 o 
   0  12  12      977.04      912.11     97.18 o 
   1  12  12      979.72      962.19    121.11 o 
   2  12  12       50.31       74.39     39.57 o 
   3  12  12      895.16      796.18     71.55 o 
   4  12  12      847.37      840.42     74.23 o 
   5  12  12      501.96      558.77     67.01 o 
   6  12  12        1.51       31.93     47.37 o 
   7  12  12        0.07       61.56     64.77 o 
   8  12  12       48.65      102.66     83.19 o 
   1  13  12      131.62      242.41     51.78 o 
   2  13  12        4.53        3.00     40.40 o 
   3  13  12        4.45       -8.47     42.62 o 
   4  13  12      911.97     1016.18     84.67 o 
   5  13  12      410.71      648.09     77.05 o 
   0  14  12        7.70      187.88     91.73 o 
   1  14  12        4.31        8.65     55.06 o 
   1   1  13      343.51      327.22     17.13 o 
   2   1  13     4641.52     4712.53     84.43 o 
   3   1  13     4427.92     4383.92     81.79 o 
   4   1  13       43.50       23.01     13.12 o 
   5   1  13     2532.92     2729.29     61.18 o 
   6   1  13     5989.24     6024.09    111.88 o 
   7   1  13     3059.47     2899.91     71.12 o 
   8   1  13     2057.83     2022.80     61.17 o 
   9   1  13      299.11      268.39     31.55 o 
  10   1  13     3062.52     3056.95     90.75 o 
  11   1  13       20.40       16.72     30.10 o 
  12   1  13        4.19      -14.41     31.30 o 
  13   1  13      309.03      381.80     48.60 o 
  14   1  13      168.59      149.87     44.94 o 
  15   1  13       23.73       -7.99     41.81 o 
   0   2  13    15376.38    15221.39    360.05 o 
   1   2  13     4322.51     4017.60     79.77 o 
   2   2  13     2129.94     1967.18     45.43 o 
   3   2  13      168.74      176.16     15.37 o 
   4   2  13    24049.54    25582.83    351.32 o 
   5   2  13    25096.29    25731.70    378.33 o 
   6   2  13     2481.61     2621.33     79.47 o 
   7   2  13     1104.35     1097.42     59.09 o 
   8   2  13      567.80      560.54     36.45 o 
   9   2  13     1571.93     1675.15     65.73 o 
  10   2  13       16.99       -0.02     27.36 o 
  11   2  13     4524.31     4673.78    133.12 o 
  12   2  13      129.94      170.32     44.18 o 
  13   2  13      109.25      103.94     40.27 o 
  14   2  13      109.87       99.74     40.49 o 
   1   3  13     9734.79     9198.87    177.89 o 
   2   3  13      570.90      644.71     30.74 o 
   3   3  13     3690.05     3373.76     61.46 o 
   4   3  13        2.65        4.11     11.35 o 
   5   3  13      286.93      239.44     21.00 o 
   6   3  13      374.71      457.25     27.85 o 
   7   3  13      201.33      196.68     26.15 o 
   8   3  13     1723.33     1769.10     85.37 o 
   9   3  13      861.75      878.52     51.45 o 
  10   3  13     1760.28     1576.98     68.76 o 
  11   3  13        1.67        7.45     33.16 o 
  12   3  13       59.38       27.93     36.55 o 
  13   3  13      493.30      538.64     61.19 o 
  14   3  13       22.17       16.40     49.08 o 
   0   4  13    28131.15    28743.78    821.42 o 
   1   4  13     7981.78     8527.18    169.44 o 
   2   4  13     3658.87     3616.75     89.41 o 
   3   4  13     8070.86     8290.17    155.09 o 
   4   4  13      625.99      618.57     26.92 o 
   5   4  13     5308.69     5495.89     95.93 o 
   6   4  13       16.05       22.57     18.70 o 
   7   4  13     6443.87     6485.70    121.50 o 
   8   4  13      390.60      409.79     38.30 o 
   9   4  13      241.67      280.14     37.13 o 
  10   4  13       75.90      128.54     33.75 o 
  11   4  13     1001.23      984.81     67.06 o 
  12   4  13       62.67      111.50     46.21 o 
  13   4  13     2087.73     1999.83    136.19 o 
  14   4  13      950.36     1040.91     93.49 o 
   1   5  13    19764.30    19812.48    359.78 o 
   2   5  13       15.91       63.97     23.59 o 
   3   5  13      985.10     1016.72     47.86 o 
   4   5  13      209.75      220.88     26.84 o 
   5   5  13     1645.06     1639.53     43.95 o 
   6   5  13       39.84       40.71     20.23 o 
   7   5  13     1541.62     1558.89     52.82 o 
   8   5  13     1578.39     1631.50     84.31 o 
   9   5  13      373.39      391.68     47.12 o 
  10   5  13     1639.59     1640.11     82.67 o 
  11   5  13      189.85      257.27     55.54 o 
  12   5  13        0.26       -7.61     41.87 o 
  13   5  13      102.87       73.70     62.31 o 
  14   5  13       97.17      120.65     57.65 o 
   0   6  13     3310.40     3013.71     99.52 o 
   1   6  13       15.69       86.16     25.38 o 
   2   6  13      118.02      205.41     58.62 o 
   3   6  13      336.85      378.12     34.16 o 
   4   6  13       18.36       34.16     20.72 o 
   5   6  13      281.12      413.16     36.65 o 
   6   6  13        1.78       23.69     26.49 o 
   7   6  13      644.35      752.77     46.96 o 
   8   6  13      113.22      128.11     39.27 o 
   9   6  13       57.82      126.10     39.46 o 
  10   6  13      115.03      106.56     40.10 o 
  11   6  13       33.24      198.74    114.89 o 
  12   6  13      228.57      186.62     58.18 o 
  13   6  13       12.88      -17.07     48.18 o 
   1   7  13      311.92      482.94     57.91 o 
   2   7  13      324.37      380.09     61.08 o 
   3   7  13     1146.60     1171.68     51.89 o 
   4   7  13      624.71      634.59     78.81 o 
   5   7  13        8.34      294.20     66.98 o 
   6   7  13      762.02      675.87     43.67 o 
   7   7  13        6.58       92.37     29.94 o 
   8   7  13     2060.41     2096.39     97.38 o 
   9   7  13        1.17       56.38     37.27 o 
  10   7  13        0.11      -23.41     36.55 o 
  11   7  13        1.16       61.06     47.21 o 
  12   7  13        2.92       75.57     52.43 o 
  13   7  13       23.81       66.49     53.58 o 
   0   8  13      538.42      776.41    272.67 o 
   1   8  13     5892.40     5122.99    155.49 o 
   2   8  13     3616.48     3273.66    118.43 o 
   3   8  13       37.60       69.10     25.74 o 
   4   8  13      492.43      678.85     73.71 o 
   5   8  13       40.98       60.66     26.71 o 
   6   8  13      941.94      787.11     53.77 o 
   7   8  13      177.90      279.89     76.77 o 
   8   8  13        1.01       -7.01     34.11 o 
   9   8  13      349.56      429.81     64.54 o 
  10   8  13        0.75       15.71     40.92 o 
  11   8  13        1.89       -5.78     46.26 o 
  12   8  13       64.21       25.16     52.60 o 
   1   9  13     1900.27     1875.19     92.16 o 
   2   9  13       79.97      114.46     44.59 o 
   3   9  13      151.46      356.55    124.66 o 
   4   9  13      176.44      274.31     65.14 o 
   5   9  13      107.30      291.20     52.16 o 
   6   9  13      536.44      568.69     45.20 o 
   7   9  13      244.74      286.34     46.94 o 
   8   9  13       70.11       66.74     36.94 o 
   9   9  13        7.42      111.28     56.12 o 
  10   9  13        3.36      129.43     44.67 o 
  11   9  13      585.72      728.75     89.68 o 
   0  10  13      195.90      200.88     78.68 o 
   1  10  13       28.73      398.52    181.15 o 
   2  10  13      163.62      355.14    119.76 o 
   3  10  13      171.52      195.51     56.10 o 
   4  10  13        0.44      -13.85     33.42 o 
   5  10  13      714.93      913.41     69.31 o 
   6  10  13      285.02      333.24     52.85 o 
   7  10  13      392.87      422.63     76.26 o 
   8  10  13      146.62      116.91     74.48 o 
   9  10  13     1317.51     1435.81    104.26 o 
  10  10  13      300.75      261.08     60.39 o 
   1  11  13      178.62      453.82     99.08 o 
   2  11  13      625.23      556.12     59.32 o 
   3  11  13      984.26     1115.54     82.54 o 
   4  11  13      122.17      117.54     44.56 o 
   5  11  13       38.78       16.67     39.26 o 
   6  11  13      141.20      115.22     45.99 o 
   7  11  13      866.08      843.82     98.39 o 
   8  11  13        6.71       95.11     75.23 o 
   9  11  13     1876.29     1896.13    142.69 o 
   0  12  13       51.88      245.57     98.17 o 
   1  12  13     1521.74     1609.24     85.51 o 
   2  12  13       56.71       66.66     43.34 o 
   3  12  13      212.04      246.40     53.04 o 
   4  12  13        2.43       61.39     42.83 o 
   5  12  13      842.24     1043.04     82.01 o 
   6  12  13      664.17      714.74     82.56 o 
   7  12  13       70.98      130.86     69.01 o 
   1  13  13       25.66       38.75     40.93 o 
   2  13  13       10.89      -38.06     39.83 o 
   3  13  13      111.69      159.57     50.24 o 
   4  13  13      246.95      396.67     64.86 o 
   5  13  13      385.70      382.97     66.15 o 
   0  14  13      206.70      144.82     89.80 o 
   0   0  14      219.20      157.55     29.26 o 
   1   0  14     2450.73     2363.38     84.36 o 
   2   0  14     6367.33     6577.94    133.42 o 
   3   0  14     1994.66     1925.15     72.53 o 
   4   0  14     1421.67     1221.89     59.90 o 
   5   0  14    21345.48    22123.69    512.41 o 
   6   0  14       91.62       91.16     27.52 o 
   7   0  14     5265.77     5133.21    136.98 o 
   8   0  14     7315.34     7286.46    181.43 o 
   9   0  14      836.17      861.85     70.58 o 
  10   0  14       36.60      -23.20     43.37 o 
  11   0  14       17.15      -19.30     39.55 o 
  12   0  14      704.15      706.44     77.73 o 
  13   0  14      789.20      723.24     96.21 o 
  14   0  14       57.65       36.08     54.96 o 
  15   0  14       57.65      126.73     66.68 o 
   1   1  14     3857.74     3615.82     63.81 o 
   2   1  14      110.30      137.05     14.87 o 
   3   1  14     4559.88     4632.90     86.31 o 
   4   1  14        0.45       26.65     14.70 o 
   5   1  14      227.72      239.97     21.09 o 
   6   1  14       36.67       31.16     19.13 o 
   7   1  14     2879.39     2988.21     72.99 o 
   8   1  14     4179.48     4215.79     94.07 o 
   9   1  14       36.77       36.96     24.46 o 
  10   1  14     4166.37     4118.74    108.65 o 
  11   1  14       72.69       84.77     33.72 o 
  12   1  14      238.22      144.32     49.03 o 
  13   1  14      666.08      642.85     56.35 o 
  14   1  14      155.08      106.70     43.28 o 
  15   1  14       62.58       32.61     43.43 o 
   0   2  14      719.79      878.62     48.11 o 
   1   2  14      565.23      591.31     25.94 o 
   2   2  14     2282.81     2228.68     52.34 o 
   3   2  14     1826.63     1702.51     40.06 o 
   4   2  14      408.82      438.67     22.75 o 
   5   2  14     9581.23    10216.38    166.14 o 
   6   2  14      304.77      360.92     25.01 o 
   7   2  14      212.82      260.68     27.00 o 
   8   2  14      642.70      582.56     37.48 o 
   9   2  14      744.30      907.19     47.53 o 
  10   2  14      177.48      161.67     31.78 o 
  11   2  14      498.16      501.63     47.54 o 
  12   2  14       16.90       14.27     32.74 o 
  13   2  14        0.63        4.90     33.99 o 
  14   2  14       40.36       32.89     42.23 o 
   1   3  14        1.82       46.01     14.95 o 
   2   3  14     2293.43     2548.30     63.22 o 
   3   3  14     1810.35     1838.03     40.84 o 
   4   3  14      277.23      305.39     21.47 o 
   5   3  14      676.51      844.57     38.24 o 
   6   3  14        4.01        9.47     15.71 o 
   7   3  14      602.96      629.17     38.98 o 
   8   3  14     3601.88     3256.13     80.85 o 
   9   3  14       89.73       93.24     27.72 o 
  10   3  14        8.88        4.29     27.79 o 
  11   3  14      166.57      134.96     35.62 o 
  12   3  14       88.17        7.65     37.04 o 
  13   3  14        1.02      -13.49     37.99 o 
  14   3  14       47.55       86.45     52.44 o 
   0   4  14    29107.87    30654.82   1237.55 o 
   1   4  14     1054.53     1500.28     89.27 o 
   2   4  14     3059.07     3020.07     79.27 o 
   3   4  14      308.22      296.07     34.01 o 
   4   4  14       78.36       55.45     15.13 o 
   5   4  14      210.83      261.89     26.04 o 
   6   4  14     1229.96     1260.54     43.33 o 
   7   4  14       64.32      107.00     26.46 o 
   8   4  14      132.75      130.32     29.74 o 
   9   4  14      140.90      112.12     31.39 o 
  10   4  14      178.20      158.20     41.99 o 
  11   4  14       92.41      172.47     50.06 o 
  12   4  14      103.96       81.28     45.37 o 
  13   4  14       41.50       94.61     51.26 o 
  14   4  14       16.41       19.17     52.26 o 
   2   5  14     3673.16     3398.45     89.35 o 
   3   5  14      430.87      514.25     55.00 o 
   4   5  14       26.97       31.86     19.09 o 
   5   5  14      226.59      239.43     23.72 o 
   6   5  14        9.90       54.42     24.70 o 
   7   5  14     3386.39     3480.19    103.11 o 
   8   5  14      167.41      146.75     48.56 o 
   9   5  14        1.45       77.98     33.91 o 
  10   5  14     1545.44     1567.42     98.49 o 
  11   5  14      212.65      124.43     44.15 o 
  12   5  14       21.03       35.13     46.05 o 
  13   5  14        3.31      -34.69     44.20 o 
  14   5  14      704.95      634.94     81.74 o 
   0   6  14      124.96      250.23     50.79 o 
   1   6  14     1579.54     1546.78     48.40 o 
   2   6  14     4711.51     4673.90    123.65 o 
   3   6  14        0.44        6.08     21.00 o 
   4   6  14       87.78      159.24     51.67 o 
   5   6  14       35.64      101.31     42.01 o 
   6   6  14     1089.34     1076.93     54.02 o 
   7   6  14     1208.46     1319.14     67.29 o 
   8   6  14      401.88      376.16     50.52 o 
   9   6  14      197.32      205.96     44.12 o 
  10   6  14      193.96      234.17     47.22 o 
  11   6  14       26.93       46.42     40.87 o 
  12   6  14      497.11      633.95     75.01 o 
  13   6  14       60.63      115.24     55.12 o 
   1   7  14     2897.97     2737.48    102.31 o 
   2   7  14     2630.22     2361.06     61.33 o 
   3   7  14        7.30       46.84     22.15 o 
   4   7  14     1780.55     1735.03     70.81 o 
   5   7  14     3885.82     3572.27    107.12 o 
   6   7  14      146.97      156.41     29.89 o 
   7   7  14     1541.72     1702.12     79.50 o 
   8   7  14     2379.35     2272.21    102.16 o 
   9   7  14      663.85      834.84     95.96 o 
  10   7  14       40.90       85.18     41.40 o 
  11   7  14      177.80      113.17     60.01 o 
  12   7  14      982.43      992.53    119.76 o 
  13   7  14      125.59      117.56     71.19 o 
   0   8  14     3464.13     3018.93    160.01 o 
   1   8  14      518.74      808.43     63.04 o 
   2   8  14      192.05      299.97     98.66 o 
   3   8  14     1084.69     1140.47     80.33 o 
   4   8  14       38.77      123.33     34.40 o 
   5   8  14     1496.00     1560.37     69.77 o 
   6   8  14        0.92       22.97     38.36 o 
   7   8  14     3380.85     3236.66    107.28 o 
   8   8  14       84.08      185.63     48.79 o 
   9   8  14     1847.58     1826.96     93.18 o 
  10   8  14        4.56       29.00     40.50 o 
  11   8  14       24.52       31.78     49.70 o 
  12   8  14      449.79      359.52     68.49 o 
   1   9  14       44.91      231.06     46.29 o 
   2   9  14       37.38       23.97     36.60 o 
   3   9  14      179.73      231.87     81.65 o 
   4   9  14     1300.80     1314.43     83.96 o 
   5   9  14       26.55       44.21     34.86 o 
   6   9  14     1080.49     1017.40     63.09 o 
   7   9  14      863.53     1042.97    101.29 o 
   8   9  14      697.41      650.60     61.54 o 
   9   9  14      335.51      314.61     55.07 o 
  10   9  14      736.41      728.77     66.55 o 
  11   9  14       37.86       17.87     47.10 o 
   0  10  14      140.36      147.72     63.00 o 
   1  10  14      154.90       97.43     42.55 o 
   2  10  14     3847.49     3319.48    130.12 o 
   3  10  14     1015.07      877.46     74.77 o 
   4  10  14      118.17      118.24     41.85 o 
   5  10  14      633.47      685.43     67.76 o 
   6  10  14      861.77      863.29     70.54 o 
   7  10  14       52.61      153.32     61.01 o 
   8  10  14      189.94      165.96    115.82 o 
   9  10  14      406.51      629.69    109.57 o 
  10  10  14      137.35      110.75    118.46 o 
   1  11  14      313.27      425.89     62.28 o 
   2  11  14      501.15      507.28     58.46 o 
   3  11  14      130.34      227.93     49.21 o 
   4  11  14       85.95       50.35     40.84 o 
   5  11  14        4.63      201.81    111.72 o 
   6  11  14      193.09      179.95     49.13 o 
   7  11  14      184.85      240.14     71.26 o 
   8  11  14      439.11      443.24    105.56 o 
   9  11  14      255.61      250.35    113.41 o 
   0  12  14      995.87      822.50     96.15 o 
   1  12  14      211.31      395.35     58.66 o 
   2  12  14      251.21      279.42     53.36 o 
   3  12  14        6.56      -18.70     40.34 o 
   4  12  14      139.78      129.17     48.83 o 
   5  12  14      215.59      274.41     54.54 o 
   6  12  14      626.01      751.25     74.15 o 
   7  12  14      500.91      671.67    148.12 o 
   1  13  14        3.51       77.54     42.96 o 
   2  13  14       29.61        9.35     41.33 o 
   3  13  14       15.74        3.84     40.92 o 
   4  13  14      305.54      442.44     76.74 o 
   5  13  14      144.10      150.35     62.67 o 
   1   1  15        6.96       32.21     10.60 o 
   2   1  15      610.65      690.19     27.82 o 
   3   1  15      932.25      965.33     37.29 o 
   4   1  15     2330.84     2636.33     64.73 o 
   5   1  15     3960.78     3809.17     77.67 o 
   6   1  15     3137.22     3104.27     77.54 o 
   7   1  15     2599.16     2455.60     65.53 o 
   8   1  15      184.54      217.32     28.43 o 
   9   1  15     1309.75     1320.35     55.31 o 
  10   1  15      293.14      366.74     37.32 o 
  11   1  15     3854.70     3739.45    106.91 o 
  12   1  15        0.44       18.92     32.84 o 
  13   1  15       10.16        7.85     34.56 o 
  14   1  15      457.78      499.13     57.68 o 
   0   2  15     2409.82     2589.81     86.57 o 
   1   2  15     4996.39     4867.69     95.22 o 
   2   2  15      759.09      743.59     28.48 o 
   3   2  15     2172.82     2068.79     50.63 o 
   4   2  15        0.24       20.13     12.87 o 
   5   2  15      192.81      203.44     20.75 o 
   6   2  15     4224.90     4410.44     88.26 o 
   7   2  15     8632.30     8602.32    152.78 o 
   8   2  15       14.29       28.30     21.59 o 
   9   2  15     9211.83     8966.39    166.02 o 
  10   2  15      203.92      233.24     34.29 o 
  11   2  15        6.61       12.91     30.17 o 
  12   2  15       33.83       11.78     33.00 o 
  13   2  15      500.47      594.71     62.96 o 
  14   2  15        4.73       88.77     46.15 o 
   1   3  15    10002.28     9816.85    190.50 o 
   2   3  15      255.30      333.61     20.11 o 
   3   3  15      879.74      833.16     27.28 o 
   4   3  15      655.38      698.77     27.65 o 
   5   3  15     4859.78     4958.40     94.30 o 
   6   3  15        3.89       30.38     19.39 o 
   7   3  15      510.93      548.42     37.45 o 
   8   3  15      104.16      105.41     27.25 o 
   9   3  15     1387.78     1535.48     59.48 o 
  10   3  15      412.23      450.37     40.82 o 
  11   3  15       49.22       57.44     33.98 o 
  12   3  15       30.93       26.97     38.72 o 
  13   3  15      102.42       45.07     47.67 o 
  14   3  15       25.12       38.64     51.02 o 
   0   4  15    29425.60    30417.00    870.94 o 
   1   4  15    30315.78    29684.11    522.00 o 
   2   4  15     1291.50     1426.43     51.58 o 
   3   4  15        5.33        1.14     16.17 o 
   4   4  15     1258.83     1178.57     39.21 o 
   5   4  15     4186.80     4131.21     78.83 o 
   6   4  15      187.71      187.67     22.67 o 
   7   4  15     2414.33     2317.21     68.70 o 
   8   4  15      354.74      315.68     36.21 o 
   9   4  15        2.99        8.26     25.91 o 
  10   4  15     1130.99     1150.16     69.82 o 
  11   4  15      924.50     1011.69     69.87 o 
  12   4  15      603.49      537.89     67.53 o 
  13   4  15       14.19       13.95     45.62 o 
  14   4  15      108.72       80.69     55.37 o 
   1   5  15    14003.10    13730.19    261.41 o 
   2   5  15      281.05      336.80     30.07 o 
   3   5  15     3990.37     3932.40    101.66 o 
   4   5  15      462.70      531.59     48.95 o 
   5   5  15        1.52       -2.51     20.94 o 
   6   5  15      388.23      438.23     39.49 o 
   7   5  15     2647.32     2479.24     85.42 o 
   8   5  15      543.34      589.11     57.32 o 
   9   5  15     1768.37     1611.75     96.90 o 
  10   5  15        4.72       64.51     37.30 o 
  11   5  15      477.22      482.48     57.27 o 
  12   5  15      644.36      706.22     75.47 o 
  13   5  15      558.57      549.99     75.71 o 
   0   6  15     1768.46     2325.79    418.59 o 
   1   6  15      687.53      775.72     35.37 o 
   2   6  15      117.29      213.02     45.85 o 
   3   6  15       25.16       19.63     22.07 o 
   4   6  15     2684.20     2594.65    112.70 o 
   5   6  15     3254.95     2969.80     84.74 o 
   6   6  15     1363.74     1394.84     61.73 o 
   7   6  15       33.64       67.11     30.20 o 
   8   6  15        6.73        6.13     33.96 o 
   9   6  15       77.76      121.27     39.44 o 
  10   6  15      605.61      731.60     64.55 o 
  11   6  15     1172.49     1237.64     85.50 o 
  12   6  15      425.98      479.87     68.31 o 
  13   6  15      189.98      231.66     63.46 o 
   1   7  15     1337.74     2044.69    246.94 o 
   2   7  15      289.08      472.25     71.27 o 
   3   7  15      778.55      759.29     43.39 o 
   4   7  15      139.51      224.50     42.07 o 
   5   7  15      179.09      615.53    160.11 o 
   6   7  15     2029.84     1944.96     72.61 o 
   7   7  15     1070.02     1104.84     65.78 o 
   8   7  15       94.35      322.80    129.26 o 
   9   7  15     2405.71     2245.08    101.75 o 
  10   7  15      768.71      801.42     67.86 o 
  11   7  15      387.10      412.21     59.27 o 
  12   7  15      483.49      561.39     76.34 o 
   0   8  15      361.03      629.25     81.88 o 
   1   8  15     3908.86     3343.15    121.22 o 
   2   8  15       44.25      117.56     39.43 o 
   3   8  15      399.12      610.53     58.41 o 
   4   8  15     1788.52     1635.88     75.93 o 
   5   8  15      429.30      512.33     44.01 o 
   6   8  15       10.11       65.00     45.38 o 
   7   8  15      378.05      705.82    143.74 o 
   8   8  15      176.84      291.99     53.83 o 
   9   8  15     1049.09     1082.58    100.58 o 
  10   8  15      222.90      175.06     48.93 o 
  11   8  15       39.16       67.60     53.72 o 
  12   8  15      487.28      523.45    104.66 o 
   1   9  15     1348.89     1229.87     80.06 o 
   2   9  15      287.74      213.39     46.64 o 
   3   9  15     1868.05     1894.58    182.49 o 
   4   9  15      319.60      514.93     61.31 o 
   5   9  15      385.06      439.75     81.87 o 
   6   9  15      191.88      270.54     46.69 o 
   7   9  15     1325.65     1489.44     94.52 o 
   8   9  15      126.44      169.32     61.22 o 
   9   9  15       95.18       62.02     51.86 o 
  10   9  15      131.96      201.40     48.53 o 
  11   9  15       43.20       21.60     46.19 o 
   0  10  15     2423.10     2367.16    250.21 o 
   1  10  15       37.76       55.26     38.73 o 
   2  10  15     1020.30     1375.74    126.34 o 
   3  10  15      307.32      369.31     56.64 o 
   4  10  15      452.10      525.49     67.16 o 
   5  10  15       28.18      117.30     51.99 o 
   6  10  15      381.07      260.63     50.72 o 
   7  10  15      135.38      205.72     66.04 o 
   8  10  15       51.88      130.86     75.37 o 
   9  10  15     1180.60     1243.08    140.43 o 
  10  10  15      531.34      415.11     86.26 o 
   1  11  15      428.81      535.25     67.03 o 
   2  11  15      331.08      304.72     57.83 o 
   3  11  15      579.26      659.48     65.52 o 
   4  11  15      260.67      346.42     54.95 o 
   5  11  15     1893.71     1854.56     99.22 o 
   6  11  15      492.18      527.55     63.71 o 
   7  11  15       59.52       78.62     61.22 o 
   8  11  15      113.81       61.79     78.28 o 
   9  11  15      210.01      184.89     90.11 o 
   0  12  15        1.73      184.97     78.25 o 
   1  12  15      305.49      396.23     99.26 o 
   2  12  15      311.37      406.47     88.37 o 
   3  12  15        1.00       -5.17     41.08 o 
   4  12  15      305.22      379.62     60.92 o 
   5  12  15       34.49      107.61     49.27 o 
   6  12  15      170.90      267.44     58.31 o 
   7  12  15     1245.55     1288.84    122.04 o 
   1  13  15      457.83      448.56     60.33 o 
   2  13  15       77.48       84.76     45.46 o 
   3  13  15       60.57       72.14     50.06 o 
   4  13  15      386.77      362.87     64.18 o 
   5  13  15        1.07       14.08     53.65 o 
   0   0  16    21813.46    21760.42   1011.59 o 
   1   0  16      679.40      661.28     42.07 o 
   2   0  16      874.05      872.06     38.10 o 
   3   0  16      301.55      353.11     42.50 o 
   4   0  16     7396.16     8206.42    216.54 o 
   5   0  16      234.21      166.75     33.41 o 
   6   0  16     4762.25     4934.38    131.56 o 
   7   0  16     1399.61     1500.64     68.47 o 
   8   0  16        4.43       45.44     29.92 o 
   9   0  16     1766.59     1837.89     99.13 o 
  10   0  16     5500.02     5268.67    197.01 o 
  11   0  16     1294.45     1279.31     95.05 o 
  12   0  16      208.83      253.63     69.53 o 
  13   0  16      799.08      886.35     92.04 o 
  14   0  16      984.00      941.51     99.35 o 
   1   1  16    14620.76    14774.79    229.00 o 
   2   1  16     3901.41     4256.32     80.98 o 
   3   1  16     5468.86     5637.16    102.62 o 
   4   1  16      143.08      157.98     20.60 o 
   5   1  16      340.07      307.41     24.11 o 
   6   1  16      103.82      108.35     23.08 o 
   7   1  16     2491.11     2445.00     69.95 o 
   8   1  16       42.88       -4.59     21.23 o 
   9   1  16     3108.14     3057.67     87.31 o 
  10   1  16    12825.57    12332.69    235.87 o 
  11   1  16     1425.45     1496.59     70.51 o 
  12   1  16     3146.60     3071.93     99.80 o 
  13   1  16      442.45      442.16     52.08 o 
  14   1  16       23.62      -16.42     38.92 o 
   0   2  16    15794.12    16087.74    384.31 o 
   1   2  16      325.51      386.78     23.06 o 
   2   2  16      316.39      374.42     23.24 o 
   3   2  16       26.81       -6.35     11.75 o 
   4   2  16     1513.42     1529.26     40.87 o 
   5   2  16      440.99      458.00     27.11 o 
   6   2  16       21.92       34.45     17.22 o 
   7   2  16     2834.46     2929.72     78.78 o 
   8   2  16      130.01      146.05     27.16 o 
   9   2  16     5279.31     5109.41    112.07 o 
  10   2  16      363.62      380.44     44.31 o 
  11   2  16      174.44      200.79     35.62 o 
  12   2  16       53.14       39.72     34.01 o 
  13   2  16      893.52     1018.02     74.87 o 
  14   2  16       10.29       69.29     50.87 o 
   1   3  16     1462.02     1886.78    114.69 o 
   2   3  16     8748.23     9482.41    180.00 o 
   3   3  16      250.75      247.25     17.36 o 
   4   3  16      396.25      388.94     22.36 o 
   5   3  16     4422.89     4247.59     80.21 o 
   6   3  16     2049.13     2108.33     56.32 o 
   7   3  16     1823.66     1838.57     61.10 o 
   8   3  16     1927.80     1926.93     62.22 o 
   9   3  16      350.75      412.26     37.11 o 
  10   3  16      879.86      866.72     50.05 o 
  11   3  16      172.64      164.32     38.98 o 
  12   3  16       24.70       47.64     43.90 o 
  13   3  16      209.94      145.93     53.94 o 
  14   3  16       13.41       27.15     50.84 o 
   1   4  16     3434.95     3565.45    149.17 o 
   2   4  16      361.85      385.59     30.67 o 
   3   4  16        0.06      -22.89     15.26 o 
   4   4  16      176.30      155.57     19.25 o 
   5   4  16     1940.22     1968.48     49.74 o 
   6   4  16      562.61      588.01     32.59 o 
   7   4  16      575.75      586.99     44.04 o 
   8   4  16        1.18        1.92     26.07 o 
   9   4  16       22.12       10.62     30.28 o 
  10   4  16       35.95       26.54     34.04 o 
  11   4  16     1642.12     1597.58     85.04 o 
  12   4  16     1095.17      956.68     82.36 o 
  13   4  16       57.54      103.19     51.65 o 
  14   4  16      160.48      217.50     63.54 o 
   1   5  16      230.65      271.63     53.38 o 
   2   5  16       26.48       64.11     20.96 o 
   3   5  16     2856.82     2772.20     81.59 o 
   4   5  16     4045.30     3991.75     97.01 o 
   5   5  16     1033.54     1023.09     49.81 o 
   6   5  16       19.64       25.80     24.55 o 
   7   5  16       30.62       27.05     31.98 o 
   8   5  16      103.73      137.24     39.86 o 
   9   5  16      164.13      157.37     53.03 o 
  10   5  16        3.50       79.98     68.54 o 
  11   5  16      165.26      147.21     44.99 o 
  12   5  16      515.59      478.73     67.65 o 
  13   5  16      434.31      414.68     68.90 o 
   0   6  16     9499.43     9118.86    320.86 o 
   1   6  16     1988.02     1875.76     66.11 o 
   2   6  16      149.01      182.75     28.92 o 
   3   6  16      191.03      208.19     30.66 o 
   4   6  16     4539.34     4674.37    121.60 o 
   5   6  16      283.76      425.34     50.46 o 
   6   6  16      221.20      291.67     41.09 o 
   7   6  16      696.14      768.23     55.65 o 
   8   6  16      601.24      481.61     55.61 o 
   9   6  16     1772.89     1724.16     85.89 o 
  10   6  16      230.32      271.58     49.35 o 
  11   6  16        4.69        8.26     39.27 o 
  12   6  16     1726.16     1857.03    111.96 o 
  13   6  16      316.62      236.57     65.36 o 
   1   7  16     8692.27     8030.05    211.13 o 
   2   7  16     7999.37     7447.33    200.46 o 
   3   7  16      935.89      984.47     54.45 o 
   4   7  16      281.76      346.00     43.20 o 
   5   7  16     5674.33     5312.13    138.95 o 
   6   7  16     1046.75     1095.70     57.69 o 
   7   7  16      112.57       92.14     34.51 o 
   8   7  16     3916.54     3414.26    134.49 o 
   9   7  16      359.76      550.34    145.11 o 
  10   7  16      424.28      394.07     55.15 o 
  11   7  16      515.12      626.34     72.47 o 
  12   7  16      569.01      685.31     80.01 o 
   0   8  16     1530.55     1498.80    118.86 o 
   1   8  16       63.30      347.47     78.90 o 
   2   8  16     1259.77      970.14     70.72 o 
   3   8  16     1290.12     1208.96     94.57 o 
   4   8  16        2.59       54.59     58.28 o 
   5   8  16     1510.81     1447.51     74.97 o 
   6   8  16     2182.41     1993.68     77.39 o 
   7   8  16     2327.13     2046.46     88.85 o 
   8   8  16       13.84      -12.38     39.19 o 
   9   8  16      919.35     1025.57    206.74 o 
  10   8  16      637.59      663.23     68.39 o 
  11   8  16      735.90      849.28     76.42 o 
  12   8  16       21.65       85.08     56.51 o 
   1   9  16      575.63      755.42     67.53 o 
   2   9  16        0.95       21.15     34.43 o 
   3   9  16     2817.21     2660.43    113.21 o 
   4   9  16     2216.10     2160.16    105.40 o 
   5   9  16     1032.83      994.68     69.86 o 
   6   9  16      719.34      758.35     63.35 o 
   7   9  16      877.57     1039.29    126.54 o 
   8   9  16      373.38      294.34     69.48 o 
   9   9  16      254.70      184.61     55.56 o 
  10   9  16       59.60       55.15     48.02 o 
  11   9  16       11.00       18.91     49.32 o 
   0  10  16     2111.96     2327.88    155.08 o 
   1  10  16        7.55       25.63     38.76 o 
   2  10  16     1440.92     1518.86     93.44 o 
   3  10  16     1217.49     1198.47     86.17 o 
   4  10  16     1215.43     1047.17     74.54 o 
   5  10  16      395.63      417.06     55.09 o 
   6  10  16      184.65      220.21     48.60 o 
   7  10  16      317.02      332.40     72.91 o 
   8  10  16       72.43      105.23     75.24 o 
   9  10  16       83.94      209.93     85.47 o 
  10  10  16        4.25       -1.81     62.53 o 
   1  11  16       23.23       17.12     39.43 o 
   2  11  16      190.80      363.63     80.43 o 
   3  11  16      556.75      534.45     61.20 o 
   4  11  16      503.35      539.74     63.12 o 
   5  11  16      129.49      327.04     63.38 o 
   6  11  16      178.77      283.55     55.86 o 
   7  11  16      283.40      188.35     71.93 o 
   8  11  16        0.76      178.66    164.32 o 
   0  12  16      698.77      622.57    106.58 o 
   1  12  16     1347.92     1297.35     98.72 o 
   2  12  16     1361.79     1275.77     87.09 o 
   3  12  16       89.21      110.59     46.50 o 
   4  12  16     1021.59     1324.38    127.77 o 
   5  12  16       42.44       72.67     47.65 o 
   6  12  16       11.58       66.93     55.62 o 
   7  12  16       47.97      202.88     76.29 o 
   1  13  16      679.64      700.75     69.05 o 
   2  13  16      172.50       93.24     51.76 o 
   3  13  16      733.78      688.80     75.35 o 
   4  13  16       59.50      100.80     53.60 o 
   1   1  17     2258.21     2446.90     55.44 o 
   2   1  17       11.62       53.39     13.57 o 
   3   1  17     2216.88     2256.59     54.86 o 
   4   1  17        8.68       20.50     16.12 o 
   5   1  17        9.04       -5.73     14.81 o 
   6   1  17     3511.31     3501.82     85.82 o 
   7   1  17      730.05      805.21     41.13 o 
   8   1  17     1553.27     1683.20     58.44 o 
   9   1  17        1.11       64.96     25.76 o 
  10   1  17     4033.00     4023.10    108.78 o 
  11   1  17      312.55      302.34     41.24 o 
  12   1  17      393.37      375.18     48.01 o 
  13   1  17      325.22      321.07     49.84 o 
  14   1  17      418.49      457.61     66.97 o 
   0   2  17     6568.32     6521.78    178.33 o 
   1   2  17       74.40      118.78     17.07 o 
   2   2  17     1869.82     2012.39     49.86 o 
   3   2  17      119.38       90.79     15.96 o 
   4   2  17     5157.08     5045.61     89.01 o 
   5   2  17        0.84      -13.59     14.88 o 
   6   2  17      522.00      618.19     32.94 o 
   7   2  17     1509.14     1515.21     56.62 o 
   8   2  17     1341.38     1415.33     86.41 o 
   9   2  17     2825.29     2894.63    100.58 o 
  10   2  17      208.10      237.58     35.63 o 
  11   2  17      604.63      617.16     46.93 o 
  12   2  17      735.20      775.07     87.34 o 
  13   2  17       92.26       31.70     40.67 o 
  14   2  17      159.95      154.79     61.17 o 
   1   3  17    10923.06    11024.38    216.67 o 
   2   3  17      254.78      352.19     22.72 o 
   3   3  17     1148.40     1048.21     31.91 o 
   4   3  17      919.68      952.49     33.07 o 
   5   3  17      294.13      291.42     22.94 o 
   6   3  17     1214.36     1228.27     43.70 o 
   7   3  17      199.47      320.16     32.29 o 
   8   3  17     4083.16     3831.72     90.89 o 
   9   3  17      111.26      105.13     28.97 o 
  10   3  17     1882.35     1855.96     75.28 o 
  11   3  17       60.23       86.76     39.22 o 
  12   3  17      215.33      221.62     54.29 o 
  13   3  17      295.30      317.70     62.19 o 
  14   3  17       27.35       -5.25     49.95 o 
   0   4  17     7912.35     8919.79    303.54 o 
   1   4  17      174.43      240.64     25.46 o 
   2   4  17     1792.30     1633.53     56.62 o 
   3   4  17      105.81       73.76     20.26 o 
   4   4  17      145.95      170.85     25.67 o 
   5   4  17       18.22       19.11     18.79 o 
   6   4  17       42.15       63.77     22.44 o 
   7   4  17      147.87      149.12     37.79 o 
   8   4  17      920.07      975.17     67.71 o 
   9   4  17      421.56      369.93     46.33 o 
  10   4  17       74.71       80.02     38.14 o 
  11   4  17      182.06      164.47     44.20 o 
  12   4  17      118.92      111.88     48.86 o 
  13   4  17      222.48      126.82     55.92 o 
  14   4  17      612.95      720.68     82.95 o 
   1   5  17      659.06      661.62     41.57 o 
   2   5  17      210.56      196.69     27.15 o 
   3   5  17      493.52      628.07     40.86 o 
   4   5  17       10.47       42.68     26.45 o 
   5   5  17     2872.49     2891.33     81.78 o 
   6   5  17      568.47      600.09     45.16 o 
   7   5  17       17.09       -7.88     30.94 o 
   8   5  17      808.10      696.99     61.57 o 
   9   5  17     2224.96     2162.88     89.94 o 
  10   5  17     4189.79     3776.18    123.21 o 
  11   5  17       36.38        2.42     38.56 o 
  12   5  17      396.85      404.53     63.68 o 
  13   5  17       47.65        5.77     49.83 o 
   0   6  17     3544.00     3644.14    385.02 o 
   1   6  17       48.35      158.99     33.68 o 
   2   6  17     1095.47     1129.02     70.20 o 
   3   6  17      112.50       93.57     32.29 o 
   4   6  17     3566.97     3649.38    121.77 o 
   5   6  17       32.55       98.80     27.26 o 
   6   6  17      217.88      188.88     33.00 o 
   7   6  17      680.40      787.71     63.72 o 
   8   6  17       12.33       10.59     34.97 o 
   9   6  17      136.36      149.20     43.24 o 
  10   6  17       86.75      104.43     42.51 o 
  11   6  17        0.99        6.48     37.25 o 
  12   6  17       79.38      151.84     73.16 o 
  13   6  17      252.45      237.10     76.64 o 
   1   7  17     3318.22     3437.16    171.36 o 
   2   7  17      979.65     1003.69     77.46 o 
   3   7  17      647.37      661.97     58.41 o 
   4   7  17     1695.16     2065.14    270.29 o 
   5   7  17     1758.24     2082.94    141.36 o 
   6   7  17       21.14       43.38     28.27 o 
   7   7  17        0.26        7.87     31.08 o 
   8   7  17     1045.55     1134.84    135.64 o 
   9   7  17       26.46       31.70     41.34 o 
  10   7  17       14.49       32.12     39.04 o 
  11   7  17      356.31      409.68     59.01 o 
  12   7  17     1254.37     1039.33     91.68 o 
   0   8  17     2103.40     2068.57    259.36 o 
   1   8  17     4232.64     3827.45    133.65 o 
   2   8  17      105.22      163.70     42.50 o 
   3   8  17      162.44      191.44     57.89 o 
   4   8  17       72.96      152.85     41.68 o 
   5   8  17       20.50       40.75     36.02 o 
   6   8  17       18.91       87.14     73.81 o 
   7   8  17       28.71      130.31     47.84 o 
   8   8  17       18.53        7.48     39.36 o 
   9   8  17      269.93      417.89     60.36 o 
  10   8  17      816.01      883.20     73.93 o 
  11   8  17      376.78      498.75     66.56 o 
   1   9  17     1757.83     1495.75     88.61 o 
   2   9  17      743.05      808.31     70.32 o 
   3   9  17        2.65       67.46     75.83 o 
   4   9  17      939.22      920.87     86.55 o 
   5   9  17      160.94      213.48     48.76 o 
   6   9  17     1099.64     1202.33     76.61 o 
   7   9  17       23.34       64.41     51.22 o 
   8   9  17        0.14      127.05     97.25 o 
   9   9  17        1.80       79.66     51.11 o 
  10   9  17       11.09      -24.07     44.74 o 
   0  10  17     1050.56      971.04    112.08 o 
   1  10  17      588.22      541.01     64.88 o 
   2  10  17      101.68      150.16     47.42 o 
   3  10  17       63.93       86.48     59.16 o 
   4  10  17      303.39      408.52     62.04 o 
   5  10  17      589.84      656.98     63.23 o 
   6  10  17      230.36      212.91     49.93 o 
   7  10  17      120.79      116.34     60.76 o 
   8  10  17      115.69      156.70    113.95 o 
   9  10  17      465.04      508.04    106.09 o 
   1  11  17       53.53      237.42     74.41 o 
   2  11  17     1301.34     1403.03     96.53 o 
   3  11  17       75.66      135.27     52.80 o 
   4  11  17      511.60      682.04     68.29 o 
   5  11  17       38.74       32.14     42.87 o 
   6  11  17       53.34       75.65     45.57 o 
   7  11  17      111.71      185.57     71.23 o 
   8  11  17     1548.66     1685.23    164.81 o 
   0  12  17      910.59     1055.90    129.15 o 
   1  12  17      345.60      364.27     65.58 o 
   2  12  17      240.91      400.60     85.80 o 
   3  12  17        7.08      275.01    128.77 o 
   4  12  17     1817.05     1783.89    103.45 o 
   5  12  17      112.38       77.99     49.15 o 
   6  12  17      371.25      336.92     71.45 o 
   1  13  17        3.56       80.00     49.76 o 
   2  13  17       34.16       58.73     49.59 o 
   3  13  17       42.75      114.17     51.51 o 
   4  13  17       36.87       42.78     49.96 o 
   0   0  18    18130.44    18154.59    533.21 o 
   1   0  18     8650.13     8303.67    191.10 o 
   2   0  18     8619.94     8458.85    170.88 o 
   3   0  18      573.29      579.75     45.90 o 
   4   0  18    13684.16    14842.30    360.78 o 
   5   0  18     1054.27     1099.29     65.48 o 
   6   0  18      462.36      466.14     43.49 o 
   7   0  18     6795.33     6609.64    168.94 o 
   8   0  18     6151.04     6027.60    162.74 o 
   9   0  18     6219.31     6025.40    190.97 o 
  10   0  18      167.68      152.11     49.76 o 
  11   0  18      175.33      182.85     59.86 o 
  12   0  18      446.71      317.69     65.58 o 
  13   0  18     2589.28     2446.19    134.86 o 
  14   0  18     1704.24     1652.27    121.80 o 
   1   1  18      142.28      253.18     19.70 o 
   2   1  18     3842.05     4224.94     83.17 o 
   3   1  18     1287.85     1289.92     40.95 o 
   4   1  18     1045.10     1132.25     43.68 o 
   5   1  18     2465.81     2565.25     68.42 o 
   6   1  18     1434.38     1440.45     53.23 o 
   7   1  18        0.67       13.36     19.99 o 
   8   1  18     5546.46     5471.66    114.41 o 
   9   1  18     1463.57     1463.63     59.32 o 
  10   1  18        0.29       19.93     26.68 o 
  11   1  18     1129.61      989.20     63.31 o 
  12   1  18       69.67       94.46     37.14 o 
  13   1  18       84.94       92.06     40.52 o 
  14   1  18      526.48      452.69     61.53 o 
   0   2  18     2737.84     3062.73    102.29 o 
   1   2  18       22.85       19.98     13.51 o 
   2   2  18      982.37     1018.65     38.70 o 
   3   2  18       24.92       17.67     14.88 o 
   4   2  18      832.06      904.67     33.70 o 
   5   2  18      180.02      208.86     22.29 o 
   6   2  18      606.27      588.04     33.11 o 
   7   2  18     1656.66     1689.91     60.17 o 
   8   2  18      113.27      145.78     27.94 o 
   9   2  18      286.10      294.85     34.25 o 
  10   2  18       58.18       58.17     29.49 o 
  11   2  18        3.45       10.59     28.47 o 
  12   2  18      183.72      168.14     44.47 o 
  13   2  18       35.34       53.99     45.27 o 
  14   2  18      374.65      312.08     65.85 o 
   1   3  18      735.70      906.19     41.25 o 
   2   3  18     3403.57     3643.50     80.82 o 
   3   3  18     4261.72     4154.74     75.46 o 
   4   3  18      599.48      642.71     28.15 o 
   5   3  18     3146.69     3227.28     67.82 o 
   6   3  18     1539.93     1516.50     48.98 o 
   7   3  18     2122.08     1903.45     63.25 o 
   8   3  18     2209.77     2267.88     98.95 o 
   9   3  18       14.07       -0.73     26.52 o 
  10   3  18      806.37      914.12     64.22 o 
  11   3  18     1415.08     1465.06     81.33 o 
  12   3  18       71.51       81.46     45.24 o 
  13   3  18      288.70      248.22     58.79 o 
  14   3  18        0.04      -32.06     46.71 o 
   0   4  18    11761.70    12285.97    396.15 o 
   1   4  18        4.76       -0.30     16.92 o 
   2   4  18     1287.42     1378.65     53.25 o 
   3   4  18      537.82      562.05     35.71 o 
   4   4  18       40.43       37.05     20.61 o 
   5   4  18      331.44      357.91     33.12 o 
   6   4  18        0.86       38.37     24.61 o 
   7   4  18       99.30       90.59     34.94 o 
   8   4  18      832.61      946.61     66.68 o 
   9   4  18      285.28      263.02     43.18 o 
  10   4  18      176.18      184.01     42.63 o 
  11   4  18     1531.22     1381.77     81.04 o 
  12   4  18        2.26      -13.19     41.93 o 
  13   4  18      583.68      549.36     73.87 o 
   1   5  18    12564.89    12332.91    285.95 o 
   2   5  18      310.57      398.82     33.36 o 
   3   5  18     1133.91     1071.16     52.12 o 
   4   5  18      242.76      299.01     33.56 o 
   5   5  18      278.08      333.42     33.63 o 
   6   5  18     5848.17     5284.42    131.21 o 
   7   5  18        0.17       22.87     32.46 o 
   8   5  18      451.59      527.79     55.22 o 
   9   5  18       14.27       68.72     35.92 o 
  10   5  18       39.47       84.35     38.14 o 
  11   5  18      195.21      185.86     47.38 o 
  12   5  18       28.87      107.36     50.65 o 
  13   5  18       68.70       76.96     53.33 o 
   0   6  18      346.00      618.01    100.39 o 
   1   6  18     3061.58     2834.19    104.72 o 
   2   6  18     1402.88     1199.26     70.18 o 
   3   6  18      969.41      924.91     51.29 o 
   4   6  18     1549.84     1697.67     81.42 o 
   5   6  18     2610.13     2488.80     78.66 o 
   6   6  18      321.31      332.04     37.52 o 
   7   6  18      215.46      147.80     40.26 o 
   8   6  18      233.49      128.77     42.82 o 
   9   6  18       62.81       45.22     39.06 o 
  10   6  18      138.23      115.94     43.08 o 
  11   6  18      484.81      509.96     66.82 o 
  12   6  18     1659.08     1449.10    116.46 o 
  13   6  18       38.17       53.62     55.01 o 
   1   7  18       57.29      135.60     36.00 o 
   2   7  18     1344.65     1551.99     82.85 o 
   3   7  18     1362.31     1356.08     79.71 o 
   4   7  18    10920.34     9497.54    245.66 o 
   5   7  18       71.19      119.96     32.68 o 
   6   7  18      417.15      438.04     42.83 o 
   7   7  18      550.90      636.59     54.96 o 
   8   7  18      986.19      996.96     81.03 o 
   9   7  18        4.92       -5.24     40.15 o 
  10   7  18     1013.68     1111.73     78.58 o 
  11   7  18       71.86      110.82     47.07 o 
  12   7  18     1235.99     1101.38     94.74 o 
   0   8  18     3771.45     3273.18    176.53 o 
   1   8  18      221.86      388.36     51.23 o 
   2   8  18        1.33       55.99     65.62 o 
   3   8  18      963.97      831.35     82.34 o 
   4   8  18     1209.89     1264.14     81.88 o 
   5   8  18      132.40      109.70     42.65 o 
   6   8  18       27.61       23.67     36.86 o 
   7   8  18        0.49        7.37     43.67 o 
   8   8  18      409.07      476.27     75.70 o 
   9   8  18        3.45       52.56     43.36 o 
  10   8  18      714.08      710.10     70.15 o 
  11   8  18        0.41       36.92     46.52 o 
   1   9  18       55.04      106.24     43.98 o 
   2   9  18     1177.87     1057.42     78.18 o 
   3   9  18        9.42       47.91     36.25 o 
   4   9  18      232.55      248.03     50.90 o 
   5   9  18      409.51      458.87     60.51 o 
   6   9  18     1471.28     1489.22     83.52 o 
   7   9  18      454.26      493.03     77.21 o 
   8   9  18      783.45      745.12    110.51 o 
   9   9  18      635.27      649.12     89.08 o 
  10   9  18      188.03      265.66     65.50 o 
   0  10  18      132.01      331.41     82.70 o 
   1  10  18      835.44      799.92     74.84 o 
   2  10  18      353.81      258.48     53.67 o 
   3  10  18       69.89      167.57     49.32 o 
   4  10  18      321.73      297.50     57.22 o 
   5  10  18      535.08      577.48     62.14 o 
   6  10  18       40.45       31.73     39.06 o 
   7  10  18       90.75      112.97     52.92 o 
   8  10  18        0.06       17.23     68.68 o 
   9  10  18      204.34      159.49     82.97 o 
   1  11  18     2274.32     2021.47    113.53 o 
   2  11  18       30.90      194.62     74.63 o 
   3  11  18      222.22      274.21     59.68 o 
   4  11  18       24.67       20.25     40.82 o 
   5  11  18        2.65      -11.68     40.84 o 
   6  11  18        2.35       61.09     51.79 o 
   7  11  18      549.25      558.27     78.87 o 
   8  11  18        6.69      184.70     85.88 o 
   0  12  18       23.00      115.31     73.31 o 
   1  12  18       60.99       95.15     50.39 o 
   2  12  18       38.63       66.80     48.95 o 
   3  12  18     2884.79     2993.04    124.85 o 
   4  12  18      212.35      262.35     55.82 o 
   5  12  18      537.11      558.29     71.73 o 
   6  12  18      106.74      164.75     62.58 o 
   1  13  18      259.30      220.96     58.58 o 
   2  13  18      198.36      277.79     60.10 o 
   3  13  18       21.12      -39.05     44.35 o 
   1   1  19     3496.50     3580.47     74.23 o 
   2   1  19     6594.23     6932.27    122.67 o 
   3   1  19       37.08       20.99     14.75 o 
   4   1  19      420.07      478.04     31.11 o 
   5   1  19       51.65       54.37     21.87 o 
   6   1  19     1427.39     1330.76     52.08 o 
   7   1  19      422.03      431.35     34.03 o 
   8   1  19     1812.19     1852.87     62.31 o 
   9   1  19      641.54      687.82     44.38 o 
  10   1  19       15.86       18.80     27.37 o 
  11   1  19      218.74      142.04     36.98 o 
  12   1  19      372.13      369.93     48.41 o 
  13   1  19       38.10       40.65     43.21 o 
  14   1  19       28.00       47.84     48.22 o 
   0   2  19      100.20      123.96     26.60 o 
   1   2  19     2453.20     2505.16     63.11 o 
   2   2  19     5642.26     5599.28    104.52 o 
   3   2  19       79.89       94.27     17.22 o 
   4   2  19     1979.40     2088.26     56.25 o 
   5   2  19       71.64       53.00     18.04 o 
   6   2  19      244.80      249.78     25.28 o 
   7   2  19     2611.82     2677.36     76.75 o 
   8   2  19     1045.48      903.09     46.73 o 
   9   2  19      197.00      235.37     33.48 o 
  10   2  19        6.23      -24.60     25.87 o 
  11   2  19     2282.53     2196.07     83.51 o 
  12   2  19      136.18       44.83     42.66 o 
  13   2  19      366.37      416.60     66.57 o 
  14   2  19       89.09       92.02     52.76 o 
   1   3  19      553.79      537.68     34.51 o 
   2   3  19        5.31       21.82     14.02 o 
   3   3  19      136.60      140.20     16.39 o 
   4   3  19      222.26      233.83     20.39 o 
   5   3  19      454.47      465.45     27.25 o 
   6   3  19      322.47      333.12     28.82 o 
   7   3  19     3256.85     3382.14     87.93 o 
   8   3  19     1559.85     1672.80     72.25 o 
   9   3  19      401.12      338.09     46.10 o 
  10   3  19      462.96      523.96     53.85 o 
  11   3  19      222.93      205.04     47.05 o 
  12   3  19        1.79       27.19     44.34 o 
  13   3  19       89.64       69.18     51.04 o 
  14   3  19       61.16      105.63     56.00 o 
   0   4  19       29.78      211.97     58.42 o 
   1   4  19     1054.45     1039.83     45.59 o 
   2   4  19      249.69      322.69     30.67 o 
   3   4  19     5288.11     5311.68    126.99 o 
   4   4  19       21.93       29.23     20.14 o 
   5   4  19      293.59      332.03     32.94 o 
   6   4  19     2150.84     1960.10     72.50 o 
   7   4  19      264.34      235.07     41.94 o 
   8   4  19       46.55       53.45     34.64 o 
   9   4  19      408.98      401.52     55.53 o 
  10   4  19       90.49       98.36     39.61 o 
  11   4  19      302.64      302.96     50.70 o 
  12   4  19      433.05      463.12     67.33 o 
  13   4  19      554.33      442.80     70.24 o 
   1   5  19       72.86      179.80     47.85 o 
   2   5  19      594.27      648.40     44.12 o 
   3   5  19       22.42       37.54     22.21 o 
   4   5  19     5027.41     4765.80    137.89 o 
   5   5  19     4426.35     4323.73    107.03 o 
   6   5  19      110.85      193.57     34.42 o 
   7   5  19      963.27      937.57     67.15 o 
   8   5  19     4914.10     4611.05    148.18 o 
   9   5  19     1003.37      960.04     66.98 o 
  10   5  19        1.90       26.78     36.95 o 
  11   5  19       33.41       29.58     38.58 o 
  12   5  19      989.01     1126.92     90.59 o 
  13   5  19       23.48       29.47     50.56 o 
   0   6  19     3377.84     3020.39    155.99 o 
   1   6  19        4.55       23.74     58.50 o 
   2   6  19      848.42      997.87     83.49 o 
   3   6  19     1043.99     1020.08     54.37 o 
   4   6  19     1027.37     1026.26     73.27 o 
   5   6  19      176.06      220.60     34.68 o 
   6   6  19      109.53       79.28     29.02 o 
   7   6  19       28.20       24.86     34.29 o 
   8   6  19      225.50      245.61     48.40 o 
   9   6  19      197.41      123.01     44.60 o 
  10   6  19       35.26       68.99     54.65 o 
  11   6  19      109.84       90.26     46.03 o 
  12   6  19      508.31      710.26     88.11 o 
   1   7  19      674.44      698.00     60.63 o 
   2   7  19     2799.51     2649.65    106.84 o 
   3   7  19        9.83       41.79     33.45 o 
   4   7  19     1519.34     1737.65    101.20 o 
   5   7  19      172.43      183.55     42.81 o 
   6   7  19       79.63      162.26     33.51 o 
   7   7  19      575.66      507.07     58.18 o 
   8   7  19      117.88      207.94     48.20 o 
   9   7  19      517.41      436.29     66.65 o 
  10   7  19      370.33      495.27     59.96 o 
  11   7  19      286.71      364.61     60.80 o 
  12   7  19      504.48      637.48     81.38 o 
   0   8  19      198.31      494.99    113.95 o 
   1   8  19     1027.92      960.17     72.37 o 
   2   8  19     7868.02     7061.63    203.04 o 
   3   8  19     1144.66     1260.79     88.85 o 
   4   8  19        3.27       45.29     37.07 o 
   5   8  19      192.97      153.08     44.18 o 
   6   8  19      785.94      649.73     65.69 o 
   7   8  19      420.05      415.61     71.11 o 
   8   8  19       50.22       63.34     51.14 o 
   9   8  19     1062.30      986.66     99.57 o 
  10   8  19       16.52       30.60     50.40 o 
  11   8  19      126.99       71.55     60.09 o 
   1   9  19       33.99       27.42     39.05 o 
   2   9  19       40.94      119.33     41.47 o 
   3   9  19     1586.40     1369.19     89.08 o 
   4   9  19      969.42      801.46     94.65 o 
   5   9  19     1990.29     1836.24    114.11 o 
   6   9  19      225.92      230.15     47.34 o 
   7   9  19        0.44       58.04     46.94 o 
   8   9  19      512.10      538.75    194.33 o 
   9   9  19        0.03      146.54     76.23 o 
  10   9  19       99.47       34.95     53.48 o 
   0  10  19      738.31      786.90    183.14 o 
   1  10  19      112.57      219.95     51.35 o 
   2  10  19      936.20      840.35     77.76 o 
   3  10  19       14.75       59.87     42.88 o 
   4  10  19       80.57       86.74     45.30 o 
   5  10  19      933.38     1029.27     80.15 o 
   6  10  19      584.81      529.77     71.37 o 
   7  10  19      757.29      748.22     81.35 o 
   8  10  19      224.88      193.89     84.81 o 
   9  10  19        3.04       91.67     80.44 o 
   1  11  19     1239.65     1295.94     94.84 o 
   2  11  19      143.43      131.74     52.63 o 
   3  11  19      585.07      511.21     70.87 o 
   4  11  19      326.29      300.99     56.91 o 
   5  11  19      430.29      423.76     61.41 o 
   6  11  19     1507.90     1536.58    109.18 o 
   7  11  19      259.33      332.03     68.40 o 
   8  11  19      266.35      370.81    112.34 o 
   0  12  19       85.16      359.71     92.18 o 
   1  12  19        9.30       15.57     46.35 o 
   2  12  19      365.78      363.80     67.33 o 
   3  12  19       13.03      165.99    114.05 o 
   4  12  19       50.19       60.92     47.64 o 
   5  12  19      508.80      394.04     62.81 o 
   6  12  19      304.94      256.37     70.27 o 
   1  13  19      142.96      169.77     55.60 o 
   2  13  19        2.52       -4.61     44.80 o 
   3  13  19        2.72       22.37     47.42 o 
   0   0  20     9880.82     9568.35    309.73 o 
   1   0  20      688.96      675.01     43.61 o 
   2   0  20       17.33        9.43     17.14 o 
   3   0  20     3027.84     3326.02    166.35 o 
   4   0  20    13246.98    13456.64    335.16 o 
   5   0  20     3968.90     3783.78    130.47 o 
   6   0  20      125.20       97.13     35.79 o 
   7   0  20      819.88      766.23     63.69 o 
   8   0  20     1221.83     1184.84     79.74 o 
   9   0  20     2465.87     2487.33    113.83 o 
  10   0  20      956.57      780.64     75.98 o 
  11   0  20     2813.18     2502.63    123.19 o 
  12   0  20      160.23      160.61     58.45 o 
  13   0  20     1282.66     1178.20    225.34 o 
  14   0  20     1159.05     1067.88    129.50 o 
   1   1  20     1955.89     2138.49     59.90 o 
   2   1  20      416.52      646.97     31.20 o 
   3   1  20     3846.75     4210.31     86.91 o 
   4   1  20     3062.78     2909.78    103.24 o 
   5   1  20     1224.72     1268.89     62.18 o 
   6   1  20        4.73       15.29     21.39 o 
   7   1  20     2338.31     2299.51     71.67 o 
   8   1  20     1230.02     1301.49     54.55 o 
   9   1  20      284.40      306.89     35.38 o 
  10   1  20     2013.30     2028.94     70.46 o 
  11   1  20      100.21      104.72     36.60 o 
  12   1  20     1322.66     1403.64     73.60 o 
  13   1  20        1.76      -30.97     40.61 o 
  14   1  20       21.11       25.80     48.36 o 
   0   2  20     2870.17     2988.15    104.17 o 
   1   2  20     5629.64     6155.77    121.91 o 
   2   2  20     7108.45     6728.26    131.41 o 
   3   2  20     2034.53     1985.01     53.92 o 
   4   2  20     1570.94     1832.65     52.85 o 
   5   2  20      224.20      272.49     25.74 o 
   6   2  20      586.02      655.13     35.75 o 
   7   2  20       47.66       86.90     25.78 o 
   8   2  20     1954.58     1944.05     64.00 o 
   9   2  20      915.80      783.67     62.28 o 
  10   2  20      816.95      778.53     54.20 o 
  11   2  20       27.55       48.72     38.73 o 
  12   2  20       99.34      109.03     49.05 o 
  13   2  20       15.93      -19.15     44.18 o 
  14   2  20      392.89      457.56     73.63 o 
   1   3  20      282.29      241.13     27.48 o 
   2   3  20      327.66      280.19     24.33 o 
   3   3  20     2129.36     1984.44     47.11 o 
   4   3  20       56.85       71.73     16.32 o 
   5   3  20      418.87      449.03     27.57 o 
   6   3  20     7403.21     7561.13    136.92 o 
   7   3  20     3463.07     3365.19    115.76 o 
   8   3  20     2620.75     2640.75    104.03 o 
   9   3  20      418.69      386.97     47.90 o 
  10   3  20      940.11      987.39     67.78 o 
  11   3  20      549.00      507.64     56.86 o 
  12   3  20       58.73       71.27     47.63 o 
  13   3  20       34.48       17.52     48.94 o 
   0   4  20     1072.59      847.92     80.44 o 
   1   4  20     2266.07     2242.75     74.85 o 
   2   4  20     1314.91     1327.94     69.17 o 
   3   4  20        2.10       15.55     20.85 o 
   4   4  20     1338.35     1302.10     54.08 o 
   5   4  20     2993.35     2848.87     81.91 o 
   6   4  20      569.55      570.33     44.92 o 
   7   4  20      150.42      226.49     41.74 o 
   8   4  20      423.81      349.00     50.29 o 
   9   4  20        0.05       24.77     34.43 o 
  10   4  20      630.57      567.68     57.53 o 
  11   4  20      451.13      415.01     55.14 o 
  12   4  20       19.13       -4.36     44.43 o 
  13   4  20       81.80       40.20     51.65 o 
   1   5  20     1497.44     1443.02     72.76 o 
   2   5  20     4860.41     4668.42    116.37 o 
   3   5  20        0.02       20.21     22.60 o 
   4   5  20      128.44      152.71     36.23 o 
   5   5  20      243.91      211.68     35.91 o 
   6   5  20     1925.21     2211.90     74.71 o 
   7   5  20     1081.86     1198.88     74.51 o 
   8   5  20      145.75       72.69     46.76 o 
   9   5  20     1425.83     1336.98     96.12 o 
  10   5  20     1652.98     1594.37     86.02 o 
  11   5  20       21.74       -5.40     39.11 o 
  12   5  20      716.43      708.28     77.13 o 
  13   5  20        8.10       95.13     54.80 o 
   0   6  20      316.45      452.35     72.37 o 
   1   6  20     7757.25     7633.88    204.46 o 
   2   6  20     3757.87     3436.55    120.93 o 
   3   6  20     1369.80     1231.88     95.97 o 
   4   6  20     3781.23     3629.66    106.06 o 
   5   6  20      202.78      193.52     32.07 o 
   6   6  20        6.00      -31.93     24.63 o 
   7   6  20        2.93       -5.45     32.31 o 
   8   6  20      371.95      402.01     56.05 o 
   9   6  20      395.82      404.12     57.84 o 
  10   6  20      675.81      572.20     60.97 o 
  11   6  20       64.87       79.02     44.22 o 
  12   6  20     1714.10     1630.15    107.42 o 
   1   7  20       37.52       95.93     37.68 o 
   2   7  20      270.35      297.05     62.91 o 
   3   7  20      145.28       64.04     37.11 o 
   4   7  20        5.46       87.51     37.30 o 
   5   7  20     1568.85     1588.64     88.08 o 
   6   7  20      942.96      989.19     73.74 o 
   7   7  20       16.94       80.39     42.71 o 
   8   7  20       23.25      -10.04     35.19 o 
   9   7  20        3.81       33.22     41.64 o 
  10   7  20     2102.33     1958.51    100.48 o 
  11   7  20     1513.33     1532.50     93.47 o 
  12   7  20      218.07      266.73     64.67 o 
   0   8  20     4132.18     3861.15    196.02 o 
   1   8  20      408.76      401.67     54.94 o 
   2   8  20     1034.08     1227.72    124.79 o 
   3   8  20      218.36      364.71     51.78 o 
   4   8  20        3.69       -6.43     34.26 o 
   5   8  20       33.02       22.77     36.88 o 
   6   8  20      321.33      305.66     54.09 o 
   7   8  20      142.88       64.57     50.83 o 
   8   8  20        3.95       -6.84     48.66 o 
   9   8  20       47.56      -43.56     45.74 o 
  10   8  20      129.62      154.73     60.29 o 
  11   8  20      230.61      294.84     69.36 o 
   1   9  20        3.97       36.73     38.81 o 
   2   9  20     1620.56     1384.66     89.58 o 
   3   9  20      745.58      711.14     71.47 o 
   4   9  20       22.75       43.57     40.40 o 
   5   9  20     1062.77     1101.95     83.51 o 
   6   9  20      186.44      200.45     60.97 o 
   7   9  20      552.33      562.01     71.57 o 
   8   9  20     1155.80     1233.37    135.44 o 
   9   9  20      704.55      704.21    116.79 o 
  10   9  20       36.56       35.27     51.82 o 
   0  10  20     3505.36     2969.78    182.65 o 
   1  10  20      669.75      748.79     74.80 o 
   2  10  20       51.13      118.11     45.92 o 
   3  10  20        3.03       38.08     42.17 o 
   4  10  20      175.69      252.80     55.53 o 
   5  10  20       16.13       53.37     45.11 o 
   6  10  20       21.80      101.50     51.07 o 
   7  10  20       25.54      142.64     54.15 o 
   8  10  20      154.65      103.22    168.13 o 
   9  10  20       40.49      190.08     91.74 o 
   1  11  20      438.76      423.64     68.09 o 
   2  11  20       38.01      -23.62     41.12 o 
   3  11  20       10.26       -3.23     44.73 o 
   4  11  20        1.35       21.93     45.88 o 
   5  11  20        0.32      177.89     90.23 o 
   6  11  20      190.95      228.54     63.05 o 
   7  11  20        0.00       75.09     83.42 o 
   0  12  20      499.23      603.69    110.98 o 
   1  12  20      297.33      401.72     69.04 o 
   2  12  20        4.22       37.42     50.61 o 
   3  12  20      160.85      167.55     50.48 o 
   4  12  20        0.74      -11.89     44.24 o 
   5  12  20       67.28      110.91     52.41 o 
   1  13  20       84.52       88.25     57.89 o 
   2  13  20        9.14      -18.29     47.83 o 
   1   1  21      381.75      449.88     30.15 o 
   2   1  21     1352.49     1418.00     56.21 o 
   3   1  21     1320.94     1387.46     45.60 o 
   4   1  21     1442.90     1549.79     53.00 o 
   5   1  21     3604.94     3813.85    101.86 o 
   6   1  21        0.02       22.78     21.97 o 
   7   1  21      464.84      489.61     39.25 o 
   8   1  21      978.59      992.47     49.56 o 
   9   1  21      233.91      191.09     32.61 o 
  10   1  21      472.97      426.38     41.45 o 
  11   1  21       64.28       63.05     35.00 o 
  12   1  21       49.39       49.04     39.20 o 
  13   1  21      167.33      194.30     54.54 o 
  14   1  21       58.87       63.68     51.89 o 
   0   2  21     9930.90    10272.89    268.96 o 
   1   2  21      123.37      136.07     22.67 o 
   2   2  21     1369.43     1495.38     50.46 o 
   3   2  21     5761.33     5922.50    113.02 o 
   4   2  21     1037.87     1118.61     43.32 o 
   5   2  21       35.12       28.78     18.70 o 
   6   2  21      621.68      753.17     39.42 o 
   7   2  21     4866.10     4975.95    114.52 o 
   8   2  21        3.27       13.21     24.23 o 
   9   2  21        0.42       12.73     28.48 o 
  10   2  21       72.60        0.31     34.40 o 
  11   2  21        1.24       13.26     36.46 o 
  12   2  21       26.18        8.81     42.34 o 
  13   2  21      420.67      353.97     64.73 o 
   1   3  21      250.20      238.27     35.25 o 
   2   3  21      737.90      785.55     38.09 o 
   3   3  21        0.15       18.41     15.18 o 
   4   3  21       48.71       31.79     15.49 o 
   5   3  21     1239.87     1085.82     44.55 o 
   6   3  21     1701.89     2077.21     74.71 o 
   7   3  21       14.43       70.22     34.79 o 
   8   3  21     1710.52     1929.78     90.20 o 
   9   3  21      622.07      612.32     55.27 o 
  10   3  21      694.40      699.07     59.80 o 
  11   3  21      705.72      758.54     85.71 o 
  12   3  21      110.65       59.43     46.85 o 
  13   3  21       20.71        9.82     75.51 o 
   0   4  21       96.77      142.06     46.57 o 
   1   4  21       25.39       41.64     20.30 o 
   2   4  21     3523.33     3622.52     97.28 o 
   3   4  21      271.38      267.34     32.56 o 
   4   4  21        1.43       16.45     21.59 o 
   5   4  21     2286.72     2392.34     74.90 o 
   6   4  21     2020.17     1999.99     99.00 o 
   7   4  21      797.21      791.95     62.55 o 
   8   4  21        0.17        3.15     33.80 o 
   9   4  21      817.17      673.51     59.31 o 
  10   4  21     1081.33      987.64     70.03 o 
  11   4  21     1228.99     1270.56     81.02 o 
  12   4  21        2.18      -55.92     42.58 o 
  13   4  21      116.46       89.35     55.98 o 
   1   5  21      499.44      541.63     51.46 o 
   2   5  21     1664.57     1838.63     82.20 o 
   3   5  21     3748.71     3572.08    100.46 o 
   4   5  21      428.69      420.37     40.48 o 
   5   5  21     1036.63     1080.02     54.55 o 
   6   5  21     3895.84     3860.71    103.65 o 
   7   5  21        6.61       54.10     34.67 o 
   8   5  21       76.87      179.84     43.86 o 
   9   5  21      577.22      741.65     67.99 o 
  10   5  21      964.10      913.02     69.45 o 
  11   5  21       15.45       -4.35     39.46 o 
  12   5  21       80.63      181.37     56.60 o 
   0   6  21     4222.76     4158.75    194.81 o 
   1   6  21     9024.69     8747.97    228.22 o 
   2   6  21      416.86      605.54     56.39 o 
   3   6  21      386.67      461.12     52.07 o 
   4   6  21       35.00       67.03     39.01 o 
   5   6  21     1889.98     1855.77     76.28 o 
   6   6  21        8.75       -3.45     25.80 o 
   7   6  21      127.32      114.23     40.93 o 
   8   6  21      157.88       53.42     39.36 o 
   9   6  21       18.51        5.11     36.38 o 
  10   6  21       82.00       58.60     40.20 o 
  11   6  21      588.71      664.22     67.29 o 
  12   6  21       38.48      111.23     53.92 o 
   1   7  21     1743.16     1602.44     88.93 o 
   2   7  21      533.14      417.49     53.29 o 
   3   7  21      320.73      426.19     64.62 o 
   4   7  21     2460.51     2185.61     99.71 o 
   5   7  21      894.50      910.91     71.51 o 
   6   7  21       17.02        1.31     35.21 o 
   7   7  21     1743.02     1631.97    112.67 o 
   8   7  21        0.22       19.06     38.30 o 
   9   7  21      312.23      314.90     57.26 o 
  10   7  21       49.37       93.97     43.82 o 
  11   7  21      492.49      470.22     64.21 o 
   0   8  21      595.42      567.56    143.97 o 
   1   8  21      346.93      292.20     51.09 o 
   2   8  21      271.57      380.74     54.72 o 
   3   8  21     2959.68     2770.73    116.59 o 
   4   8  21       25.24       74.31     40.50 o 
   5   8  21      722.21      656.73     67.03 o 
   6   8  21      131.44      246.77     61.88 o 
   7   8  21       16.98       47.45    121.67 o 
   8   8  21      136.39       53.27     55.46 o 
   9   8  21      111.21       59.33     56.08 o 
  10   8  21       95.72       61.05     55.12 o 
  11   8  21     1086.17     1009.00     95.65 o 
   1   9  21      497.54      527.53     64.06 o 
   2   9  21      456.72      502.04     62.76 o 
   3   9  21       42.83      118.62     44.56 o 
   4   9  21      432.81      326.76     58.30 o 
   5   9  21      369.93      358.66     58.58 o 
   6   9  21       28.70       42.54     50.12 o 
   7   9  21      357.60      378.11     76.10 o 
   8   9  21      664.80      571.58    107.79 o 
   9   9  21      617.01      724.00    118.14 o 
  10   9  21      131.06      215.80     64.93 o 
   0  10  21        0.38      247.51     75.38 o 
   1  10  21      945.69      839.14     78.46 o 
   2  10  21      284.45      305.28     59.10 o 
   3  10  21       74.53       80.03     45.85 o 
   4  10  21     1786.74     1683.08    104.67 o 
   5  10  21       23.54        2.16     42.87 o 
   6  10  21      104.96      155.33     54.81 o 
   7  10  21      107.90      151.08     76.50 o 
   8  10  21        0.03       11.55     69.10 o 
   1  11  21      118.76       97.74     50.15 o 
   2  11  21       16.42        9.15     43.86 o 
   3  11  21       87.94       72.25     46.30 o 
   4  11  21      316.29      326.41     64.51 o 
   5  11  21     2764.12     2632.75    118.40 o 
   6  11  21      363.04      410.56     73.32 o 
   7  11  21      109.31      119.59     69.07 o 
   0  12  21      123.63      194.31     83.01 o 
   1  12  21      436.38      442.96     94.57 o 
   2  12  21      245.27      230.63     72.42 o 
   3  12  21      249.17      216.43     61.69 o 
   4  12  21       14.58       17.73     46.57 o 
   5  12  21        3.83       26.66     48.09 o 
   0   0  22      174.74      184.86     54.18 o 
   1   0  22     9148.35     9156.20    215.15 o 
   2   0  22     8457.46     8398.07    176.76 o 
   3   0  22        8.97      -10.42     19.91 o 
   4   0  22     4205.17     4084.19    209.40 o 
   5   0  22      333.04      425.59     49.74 o 
   6   0  22     1146.85     1203.68     77.92 o 
   7   0  22      451.85      362.42     46.40 o 
   8   0  22     4522.81     4718.91    160.99 o 
   9   0  22     2382.59     2298.04    110.52 o 
  10   0  22      401.32      335.12     59.64 o 
  11   0  22      119.29      158.42     54.64 o 
  12   0  22        4.74      -57.68     46.59 o 
  13   0  22     2194.25     2190.89    235.37 o 
   1   1  22     1040.56     1182.62     45.70 o 
   2   1  22      537.05      596.19     32.09 o 
   3   1  22     2234.29     2444.68     63.12 o 
   4   1  22      355.76      378.03     30.78 o 
   5   1  22     1148.66     1055.84     52.90 o 
   6   1  22     8751.02     8433.50    165.39 o 
   7   1  22      139.69      148.44     29.72 o 
   8   1  22      785.19      891.61     48.37 o 
   9   1  22       73.70       99.81     29.83 o 
  10   1  22      626.34      748.05     50.02 o 
  11   1  22       62.28       15.49     36.65 o 
  12   1  22      411.44      310.82     73.55 o 
  13   1  22        1.71      -19.81     44.03 o 
   0   2  22      939.93     1040.77     64.45 o 
   1   2  22        1.22       33.06     19.48 o 
   2   2  22       14.60       18.08     16.72 o 
   3   2  22      573.07      738.92     35.79 o 
   4   2  22     2038.94     2045.82     86.46 o 
   5   2  22       11.33       23.03     18.85 o 
   6   2  22     5497.66     5398.46    108.60 o 
   7   2  22     7046.59     7054.85    147.48 o 
   8   2  22      613.27      689.28     43.94 o 
   9   2  22     2346.08     2045.85     86.56 o 
  10   2  22      542.62      540.56     54.95 o 
  11   2  22      221.44      288.47     49.86 o 
  12   2  22      712.86      701.08     74.15 o 
  13   2  22      304.98      269.67     62.05 o 
   1   3  22        3.82       -3.52     17.77 o 
   2   3  22        4.21       12.17     16.92 o 
   3   3  22       33.71       32.73     17.06 o 
   4   3  22       32.01       50.58     18.92 o 
   5   3  22      445.52      348.31     34.64 o 
   6   3  22      980.94     1112.30     58.36 o 
   7   3  22      689.49      649.51     57.68 o 
   8   3  22     3082.26     2954.29    149.99 o 
   9   3  22      314.06      310.75     47.12 o 
  10   3  22     1598.51     1509.00     81.64 o 
  11   3  22      921.58      949.51     70.40 o 
  12   3  22      146.61      122.08     52.45 o 
  13   3  22        6.30      -32.17     46.80 o 
   0   4  22     1928.33     1797.55    113.35 o 
   1   4  22      582.93      543.81     49.88 o 
   2   4  22     1758.17     1886.96     66.89 o 
   3   4  22       17.60        7.78     22.38 o 
   4   4  22       47.60       31.57     23.01 o 
   5   4  22     1552.53     1740.57     64.89 o 
   6   4  22       17.19       27.87     30.36 o 
   7   4  22     1116.22      975.18     71.49 o 
   8   4  22      497.97      487.27     54.75 o 
   9   4  22      472.94      467.17     53.34 o 
  10   4  22      198.48      201.36     45.62 o 
  11   4  22      317.38      293.19     51.54 o 
  12   4  22       35.99       11.72     46.05 o 
  13   4  22      404.31      289.68     64.21 o 
   1   5  22       18.75       65.17     30.92 o 
   2   5  22      377.22      431.27     49.62 o 
   3   5  22      469.50      619.22     48.18 o 
   4   5  22       11.80       11.70     24.99 o 
   5   5  22       21.94       13.01     25.42 o 
   6   5  22      853.65      864.12     51.64 o 
   7   5  22      677.22      608.88     75.92 o 
   8   5  22     1301.76     1295.52     81.72 o 
   9   5  22      115.31       43.35     39.19 o 
  10   5  22       79.77       92.68     41.88 o 
  11   5  22       14.01       47.81     40.86 o 
  12   5  22      118.82      125.86     54.73 o 
   0   6  22     1520.87     1794.77    123.43 o 
   2   6  22      139.79      265.76     64.25 o 
   3   6  22      219.12      225.33     44.92 o 
   4   6  22     2396.90     2389.81    102.11 o 
   5   6  22       83.10       51.03     35.20 o 
   6   6  22      812.28      700.18     56.30 o 
   7   6  22      607.50      521.02     59.25 o 
   8   6  22        9.35       18.15     37.90 o 
   9   6  22      997.98      873.50    104.55 o 
  10   6  22       37.10       39.19     40.35 o 
  11   6  22      385.40      302.26     57.26 o 
  12   6  22      613.58      714.85     83.22 o 
   1   7  22      104.26      123.98     38.68 o 
   2   7  22      710.40      539.30     59.12 o 
   3   7  22     2713.39     2415.03    105.49 o 
   4   7  22     1154.38     1201.13     91.27 o 
   5   7  22       31.42       98.38     38.32 o 
   6   7  22       23.02       13.21     43.58 o 
   7   7  22       29.75       26.55     47.25 o 
   8   7  22     1348.80     1550.51    115.38 o 
   9   7  22       15.13       10.79     49.68 o 
  10   7  22       43.23       -7.37     46.02 o 
  11   7  22      210.38      268.83     56.93 o 
   0   8  22        1.03       62.19     54.55 o 
   1   8  22        8.00        4.68     36.35 o 
   2   8  22      901.91      980.72     76.36 o 
   3   8  22      108.98      257.70     49.08 o 
   4   8  22     1018.22     1091.65     80.65 o 
   5   8  22      114.32       99.27     42.80 o 
   6   8  22      989.76      790.00     89.08 o 
   7   8  22        3.88       20.10     58.15 o 
   8   8  22      186.72      137.32     62.71 o 
   9   8  22       55.19        8.89     53.44 o 
  10   8  22       84.80      164.39     61.11 o 
   1   9  22      165.99      256.12     52.39 o 
   2   9  22      465.50      533.63     64.55 o 
   3   9  22      841.85      727.84     72.40 o 
   4   9  22       55.61      131.35     53.31 o 
   5   9  22        3.85       30.24     42.40 o 
   6   9  22      415.68      437.38     76.82 o 
   7   9  22       16.31       75.95     55.13 o 
   8   9  22      302.26      329.55     91.76 o 
   9   9  22      253.83      329.96     99.07 o 
   0  10  22     1428.15     1406.60    135.07 o 
   1  10  22        7.27       82.56     44.46 o 
   2  10  22      344.76      468.42     67.50 o 
   3  10  22      208.82      167.43     51.49 o 
   4  10  22       53.14      169.57     52.24 o 
   5  10  22      281.43      173.81     54.05 o 
   6  10  22      125.16      142.35     56.38 o 
   7  10  22        0.01      -10.47     53.60 o 
   8  10  22      197.65      126.84     82.26 o 
   1  11  22        0.53      -22.96     41.33 o 
   2  11  22       10.62        0.99     44.08 o 
   3  11  22      397.27      314.67     65.40 o 
   4  11  22      699.13      594.88     75.95 o 
   5  11  22      308.25      571.73     67.12 o 
   6  11  22      637.77      569.19     82.49 o 
   7  11  22       85.88      272.29     79.01 o 
   0  12  22      457.56      497.31    106.41 o 
   1  12  22       50.37       91.74     52.21 o 
   2  12  22      500.93      519.82     76.49 o 
   3  12  22        0.05       41.62     52.19 o 
   4  12  22       76.54      211.64     91.93 o 
   1   1  23     2493.44     2793.24     74.61 o 
   2   1  23       76.76      117.00     22.20 o 
   3   1  23     2672.61     2752.67     68.90 o 
   4   1  23     3871.57     3975.05     94.96 o 
   5   1  23      582.04      627.47     43.82 o 
   6   1  23       26.30       62.31     25.13 o 
   7   1  23      381.80      347.85     37.00 o 
   8   1  23      229.05      258.09     33.87 o 
   9   1  23     2240.77     2055.04     71.18 o 
  10   1  23        1.02       41.45     28.76 o 
  11   1  23     1648.28     1540.77     93.15 o 
  12   1  23      113.28      103.63     46.99 o 
  13   1  23      141.91       81.67     52.30 o 
   0   2  23     3990.94     4068.57    134.42 o 
   1   2  23     4890.65     4762.44    118.39 o 
   2   2  23        0.26        7.68     16.98 o 
   3   2  23      424.05      384.55     28.92 o 
   4   2  23      661.92      695.57     37.13 o 
   5   2  23      127.92      123.33     23.43 o 
   6   2  23       87.68       80.62     23.31 o 
   7   2  23      649.95      664.14     43.80 o 
   8   2  23       50.62        7.13     33.20 o 
   9   2  23     2483.82     2324.69     92.40 o 
  10   2  23       13.88       22.35     34.44 o 
  11   2  23       46.83       52.60     38.86 o 
  12   2  23      853.09      852.96     79.06 o 
  13   2  23     1977.90     2012.50    115.67 o 
   1   3  23       31.89       21.03     20.19 o 
   2   3  23        7.57        7.50     17.28 o 
   3   3  23      503.83      554.60     34.37 o 
   4   3  23     1275.12     1257.98     54.46 o 
   5   3  23     1375.82     1434.04     59.75 o 
   6   3  23     4935.81     4993.19    155.81 o 
   7   3  23      257.21      202.95     42.59 o 
   8   3  23     6550.12     6282.83    180.41 o 
   9   3  23      128.50      127.14     39.55 o 
  10   3  23     2252.95     2105.70     93.65 o 
  11   3  23      498.25      442.82     56.44 o 
  12   3  23     1691.99     1529.92    100.95 o 
  13   3  23      154.72      118.80     53.38 o 
   0   4  23     1967.34     2130.13    125.18 o 
   1   4  23      389.09      397.30     46.34 o 
   2   4  23     4191.89     4066.78    109.89 o 
   3   4  23     1368.65     1377.95     61.75 o 
   4   4  23      995.56      961.85     53.94 o 
   5   4  23        3.80       17.29     23.85 o 
   6   4  23     5389.13     5320.78    136.78 o 
   7   4  23       55.15       81.63     36.81 o 
   8   4  23      498.70      440.23     54.24 o 
   9   4  23       92.17      121.66     44.37 o 
  10   4  23     1340.27     1180.34     98.16 o 
  11   4  23        1.07       66.17     41.39 o 
  12   4  23       79.70       21.51     50.03 o 
   1   5  23      688.67      790.80     62.48 o 
   2   5  23      580.11      509.62     53.05 o 
   3   5  23     2669.65     2634.40    104.94 o 
   4   5  23     1526.04     1527.46     68.51 o 
   5   5  23      186.05      103.91     29.28 o 
   6   5  23     2155.34     1997.95     82.63 o 
   7   5  23     1426.56     1377.84    100.99 o 
   8   5  23      167.36      121.71     42.13 o 
   9   5  23       75.99       37.61     39.69 o 
  10   5  23      578.19      581.97     77.53 o 
  11   5  23       32.19       86.66     45.70 o 
  12   5  23      477.79      494.23     71.65 o 
   0   6  23     6355.57     5974.49    250.62 o 
   1   6  23     3348.34     3450.39    125.46 o 
   2   6  23    10739.93    10432.27    265.22 o 
   3   6  23       53.09       84.13     36.99 o 
   4   6  23       19.13       95.85     42.88 o 
   5   6  23      294.66      252.08     47.11 o 
   6   6  23        0.19       18.05     36.42 o 
   7   6  23       26.10       24.95     36.23 o 
   8   6  23      562.10      472.37     59.49 o 
   9   6  23      848.63      952.72     77.14 o 
  10   6  23      392.95      305.06     56.11 o 
  11   6  23      104.77      161.40     51.04 o 
  12   6  23        7.92      -11.55     52.58 o 
   1   7  23     1036.60     1003.07     73.89 o 
   2   7  23      113.58       80.57     39.33 o 
   3   7  23       62.08      102.43     39.40 o 
   4   7  23      762.13      603.51     62.72 o 
   5   7  23      429.35      516.15     71.56 o 
   6   7  23       66.94      223.23     58.89 o 
   7   7  23      217.59      416.26    104.91 o 
   8   7  23      558.21      459.40     80.53 o 
   9   7  23      431.05      454.46     90.73 o 
  10   7  23       81.41       35.03     50.68 o 
  11   7  23      314.84      296.67     69.06 o 
   0   8  23      991.76      970.31    245.20 o 
   1   8  23       14.62        1.33     34.96 o 
   2   8  23     1856.88     1733.37     96.44 o 
   3   8  23     1313.00     1288.49     85.85 o 
   4   8  23     1538.83     1359.45    107.42 o 
   5   8  23      437.71      358.58     56.24 o 
   6   8  23       90.15      124.92     54.87 o 
   7   8  23      186.66      161.14     62.90 o 
   8   8  23      178.34      245.05     84.50 o 
   9   8  23       17.21       12.05     56.14 o 
  10   8  23      240.04      145.73     71.27 o 
   1   9  23      499.88      380.61     60.70 o 
   2   9  23      670.62      594.42     69.59 o 
   3   9  23      174.62      208.33     50.86 o 
   4   9  23      390.38      546.53     65.68 o 
   5   9  23      136.91      251.18     69.34 o 
   6   9  23      574.69      678.97     89.80 o 
   7   9  23      112.56       44.16     57.74 o 
   8   9  23      326.32      358.88     91.33 o 
   9   9  23      101.56      177.62    107.00 o 
   0  10  23     2238.07     2331.11    167.70 o 
   1  10  23     1118.38      964.21     84.40 o 
   2  10  23      463.64      628.96     73.29 o 
   3  10  23       48.12       74.62     46.30 o 
   4  10  23     1107.08     1200.96     93.65 o 
   5  10  23      410.37      427.28     68.41 o 
   6  10  23      575.64      573.66     89.26 o 
   7  10  23      251.35      353.93     82.48 o 
   8  10  23       63.56       75.94     79.39 o 
   1  11  23        0.05       40.71     47.11 o 
   2  11  23      149.57      183.73     57.03 o 
   3  11  23       17.46       53.70     48.57 o 
   4  11  23      481.63      592.29     76.20 o 
   5  11  23      214.61      214.53     62.45 o 
   6  11  23       40.98       55.83     55.73 o 
   0  12  23     1519.71     1494.21    233.93 o 
   1  12  23        0.16       10.18     48.25 o 
   2  12  23      480.35      557.71     78.43 o 
   3  12  23      597.83      694.31     84.90 o 
   4  12  23     2027.67     1857.58    117.42 o 
   0   0  24    19484.85    20054.12    703.65 o 
   1   0  24     5489.95     5718.24    153.25 o 
   2   0  24     8245.63     8351.97    198.64 o 
   3   0  24      313.00      284.60     36.92 o 
   4   0  24     4901.49     4622.94    151.99 o 
   5   0  24      849.66     1055.59     93.69 o 
   6   0  24      178.71      126.38     40.24 o 
   7   0  24     1590.14     1459.42     77.37 o 
   8   0  24      385.88      386.76     56.38 o 
   9   0  24     1392.17     1509.06    128.39 o 
  10   0  24       49.34       18.56     44.57 o 
  11   0  24      153.63      145.71     55.48 o 
  12   0  24      838.14     1015.04    116.48 o 
  13   0  24       57.82      152.28    104.80 o 
   1   1  24      331.88      468.56     33.53 o 
   2   1  24      224.65      190.12     23.71 o 
   3   1  24        3.67       37.37     18.33 o 
   4   1  24      147.70      147.98     26.18 o 
   5   1  24     3010.81     3060.15     91.96 o 
   6   1  24      166.87      148.16     31.91 o 
   7   1  24     1909.35     1893.79     68.08 o 
   8   1  24      803.35      789.10     46.89 o 
   9   1  24        0.32       -4.63     26.27 o 
  10   1  24      901.55      957.13     66.77 o 
  11   1  24      204.27      276.45     54.52 o 
  12   1  24     1915.72     1851.86    120.40 o 
  13   1  24       13.95      -32.15     43.44 o 
   0   2  24       29.21      133.90     38.32 o 
   1   2  24        0.36       82.53     23.34 o 
   2   2  24     1038.53     1132.89     47.07 o 
   3   2  24      399.87      422.53     31.05 o 
   4   2  24     1427.69     1428.69     50.91 o 
   5   2  24     1079.41     1203.45     47.38 o 
   6   2  24      975.26     1060.05     57.48 o 
   7   2  24       17.02        0.32     32.33 o 
   8   2  24      266.82      283.60     47.99 o 
   9   2  24      776.98      778.74     60.37 o 
  10   2  24       22.97       -3.93     34.76 o 
  11   2  24       21.57       22.50     37.94 o 
  12   2  24        0.41        5.37     45.00 o 
  13   2  24      452.22      412.53     69.47 o 
   1   3  24      365.04      407.67     36.25 o 
   2   3  24      718.52      735.76     38.81 o 
   3   3  24      451.30      540.12     54.06 o 
   4   3  24     1501.22     1519.65     60.68 o 
   5   3  24     5640.91     5547.73    133.29 o 
   6   3  24     1166.01     1365.28     76.38 o 
   7   3  24      802.65      768.93     71.96 o 
   8   3  24       40.06      107.85     39.67 o 
   9   3  24      618.47      664.85     59.48 o 
  10   3  24      959.09      875.17     68.26 o 
  11   3  24      864.79      907.84     71.24 o 
  12   3  24      146.57      152.35     53.57 o 
  13   3  24      185.92      247.32     62.30 o 
   0   4  24       45.58      206.71     70.71 o 
   1   4  24       53.40       50.51     40.21 o 
   2   4  24      346.56      450.52     38.79 o 
   3   4  24       53.77      105.84     30.54 o 
   4   4  24      594.44      688.97     61.13 o 
   5   4  24     2228.52     2302.65    112.89 o 
   6   4  24        6.93       27.78     32.85 o 
   7   4  24      123.95      157.36     49.27 o 
   8   4  24      283.87      253.88     48.63 o 
   9   4  24       51.94       84.09     41.81 o 
  10   4  24        9.57       13.50     37.98 o 
  11   4  24      842.42      734.99     68.63 o 
  12   4  24       21.18       31.12     49.79 o 
   1   5  24     5731.11     5592.70    166.92 o 
   2   5  24     1394.62     1337.63     78.81 o 
   3   5  24       38.66       65.96     34.99 o 
   4   5  24       62.99      109.52     48.63 o 
   5   5  24      215.78      143.18     31.89 o 
   6   5  24       92.60       70.68     31.54 o 
   7   5  24      482.96      568.20     58.68 o 
   8   5  24      101.60       94.89     43.11 o 
   9   5  24     1119.71     1086.55     81.46 o 
  10   5  24      149.14      153.01     46.58 o 
  11   5  24      582.17      695.50     76.00 o 
  12   5  24       96.07       36.37     51.78 o 
   0   6  24     5634.63     5543.68    282.17 o 
   1   6  24     8168.51     7544.35    210.60 o 
   2   6  24    10572.35     9663.83    252.40 o 
   3   6  24      531.46      438.08     54.67 o 
   4   6  24      790.33      651.69     62.50 o 
   5   6  24     1776.22     1593.25     89.38 o 
   6   6  24      984.52      848.05     73.94 o 
   7   6  24      356.14      324.19     66.70 o 
   8   6  24       49.66       56.57     40.88 o 
   9   6  24       80.64      146.86     47.31 o 
  10   6  24      349.18      308.98     55.30 o 
  11   6  24      412.15      419.19     62.16 o 
   1   7  24      212.53      180.44     45.71 o 
   2   7  24       30.84        1.21     34.36 o 
   3   7  24      366.54      342.94     53.08 o 
   4   7  24      440.06      395.03     57.18 o 
   5   7  24     2125.87     1898.44    100.89 o 
   6   7  24     1588.17     1565.40    120.36 o 
   7   7  24     3415.64     3067.35    188.00 o 
   8   7  24        1.10      -15.45     48.96 o 
   9   7  24      846.73      726.55     90.93 o 
  10   7  24      346.76      198.40     61.04 o 
  11   7  24     1206.68     1142.70     99.05 o 
   0   8  24     2876.23     2639.09    164.75 o 
   1   8  24      549.66      579.47     65.92 o 
   2   8  24     1221.77     1140.38     82.49 o 
   3   8  24        5.42       40.03     39.45 o 
   4   8  24      182.52      262.16     53.42 o 
   5   8  24       23.93       18.71     39.79 o 
   6   8  24      239.44      300.40     67.71 o 
   7   8  24       17.52       21.81     51.19 o 
   8   8  24       15.39       69.38     67.47 o 
   9   8  24       49.30       83.12     61.03 o 
  10   8  24       39.09       75.12     62.21 o 
   1   9  24       98.51      107.32     44.81 o 
   2   9  24      636.99      568.35     68.14 o 
   3   9  24     1871.42     1801.76    106.17 o 
   4   9  24     1800.29     1522.67    108.87 o 
   5   9  24      773.25      814.57     78.62 o 
   6   9  24        1.00       -6.01     51.01 o 
   7   9  24       25.97       29.43     53.99 o 
   8   9  24     1937.99     1794.70    178.65 o 
   9   9  24      213.30      209.85     89.37 o 
   0  10  24      308.91      586.97    188.99 o 
   1  10  24     1417.98     1202.95     92.82 o 
   2  10  24       55.28      162.65     53.59 o 
   3  10  24      341.97      301.23     61.45 o 
   4  10  24      692.75      745.97     80.14 o 
   5  10  24      105.54      149.93     54.90 o 
   6  10  24       10.78       77.47     60.80 o 
   7  10  24        1.10      -30.48     53.46 o 
   8  10  24      166.36      126.57     81.94 o 
   1  11  24      350.96      380.67     67.45 o 
   2  11  24        0.87       69.37     49.61 o 
   3  11  24      440.68      446.40     70.62 o 
   4  11  24      484.18      522.18     76.04 o 
   5  11  24       65.49      105.71     55.56 o 
   6  11  24        6.49      -19.05     53.95 o 
   0  12  24      771.17      869.56    187.55 o 
   1  12  24      109.34      130.76     58.32 o 
   2  12  24        1.43       72.45     55.79 o 
   3  12  24      722.11      665.18     84.67 o 
   1   1  25       44.65       46.99     20.64 o 
   2   1  25      447.79      519.95     33.03 o 
   3   1  25     1817.78     1833.26     56.59 o 
   4   1  25      755.62      762.72     49.35 o 
   5   1  25      342.57      360.19     38.10 o 
   6   1  25     2256.46     2154.40     83.00 o 
   7   1  25      548.83      587.93     53.16 o 
   8   1  25      372.93      453.12     39.89 o 
   9   1  25        5.36       29.85     32.18 o 
  10   1  25     4004.56     3866.77    136.70 o 
  11   1  25       10.79       -7.01     40.95 o 
  12   1  25      220.05      209.58     55.72 o 
  13   1  25       79.34       31.33     58.75 o 
   0   2  25      938.02      926.35     63.84 o 
   1   2  25       17.53       17.35     21.27 o 
   2   2  25     7096.32     7215.75    146.32 o 
   3   2  25       29.76       72.59     20.89 o 
   4   2  25      116.74      196.22     26.23 o 
   5   2  25      938.94     1056.77     50.79 o 
   6   2  25       74.73       63.21     35.13 o 
   7   2  25      652.62      647.16     64.23 o 
   8   2  25      285.22      251.49     56.26 o 
   9   2  25     2323.80     2139.48     91.16 o 
  10   2  25        2.00      -33.06     35.04 o 
  11   2  25      323.73      366.89     54.56 o 
  12   2  25       25.15       18.91     45.59 o 
  13   2  25        0.43       -3.43     48.72 o 
   1   3  25      120.48      140.07     28.22 o 
   2   3  25      561.70      580.02     36.59 o 
   3   3  25     1167.58     1169.39     67.68 o 
   4   3  25      706.94      740.69     59.77 o 
   5   3  25      163.52      223.46     32.40 o 
   6   3  25      401.12      479.30     52.01 o 
   7   3  25      224.26      158.82     41.48 o 
   8   3  25      302.52      205.05     45.89 o 
   9   3  25      312.74      265.40     46.62 o 
  10   3  25        5.19       26.18     37.18 o 
  11   3  25      234.20      187.99     49.57 o 
  12   3  25      240.18      327.17     63.21 o 
   0   4  25    12419.65    12203.49    413.19 o 
   1   4  25      185.38      170.19     40.24 o 
   2   4  25       39.24       47.04     31.00 o 
   3   4  25     4945.38     5021.60    129.71 o 
   4   4  25     6077.54     6245.97    152.99 o 
   5   4  25      884.42      924.40     52.77 o 
   6   4  25       38.75       32.46     33.64 o 
   7   4  25       88.37       50.31     37.05 o 
   8   4  25       48.58       27.73     36.79 o 
   9   4  25      550.19      493.17     61.83 o 
  10   4  25      978.44      844.67     68.64 o 
  11   4  25      304.79      290.74     54.96 o 
  12   4  25       71.44      128.36     55.88 o 
   1   5  25     1063.79     1007.38     71.37 o 
   2   5  25        1.09       30.37     34.01 o 
   3   5  25     2225.77     1982.21     93.48 o 
   4   5  25     2167.80     2140.12     96.92 o 
   5   5  25      203.49      167.69     42.90 o 
   6   5  25      517.63      523.14     50.89 o 
   7   5  25      200.26      229.30     47.73 o 
   8   5  25     1827.38     1772.40     96.92 o 
   9   5  25       25.70       23.23     39.45 o 
  10   5  25      112.30      146.21     48.19 o 
  11   5  25     1110.48     1070.88    106.61 o 
  12   5  25      483.78      404.47     71.48 o 
   0   6  25     1411.66     1636.03    127.68 o 
   1   6  25      270.92      425.49     72.71 o 
   2   6  25      558.42      801.99     67.40 o 
   3   6  25       73.42       38.59     36.04 o 
   4   6  25      120.40      168.14     43.00 o 
   5   6  25       91.31      111.88     40.79 o 
   6   6  25      749.79      693.76     81.83 o 
   7   6  25      243.58      137.21     54.73 o 
   8   6  25      199.74      216.24     62.16 o 
   9   6  25      737.75      607.60     85.37 o 
  10   6  25        5.03       42.80     42.37 o 
  11   6  25      189.45      197.92     53.41 o 
   1   7  25      222.28      157.03     43.67 o 
   2   7  25       61.42       94.33     43.10 o 
   3   7  25        0.16       24.57     36.17 o 
   4   7  25      557.88      519.61     60.85 o 
   5   7  25      213.21      271.75     52.49 o 
   6   7  25      332.68      477.37     74.30 o 
   7   7  25      202.92      212.56     74.74 o 
   8   7  25      110.95       83.45     55.75 o 
   9   7  25      515.31      495.05     82.11 o 
  10   7  25     1185.44     1119.76    110.88 o 
   0   8  25     1549.81     1742.05    237.40 o 
   1   8  25      744.79      574.46     66.03 o 
   2   8  25      156.42      132.06     45.33 o 
   3   8  25       94.50      127.10     45.33 o 
   4   8  25     1322.27     1311.94    130.26 o 
   5   8  25       15.98      122.46     46.16 o 
   6   8  25      956.90      740.56     89.84 o 
   7   8  25     1121.51     1039.18    104.93 o 
   8   8  25        2.72       75.29     73.32 o 
   9   8  25      372.17      346.10     77.81 o 
  10   8  25      260.01      172.70     71.91 o 
   1   9  25      125.29      223.84     52.51 o 
   2   9  25       23.83       69.67     43.00 o 
   3   9  25      468.92      575.47     68.56 o 
   4   9  25      104.89      182.28     50.64 o 
   5   9  25      163.12      227.97     53.79 o 
   6   9  25       32.61       61.89     57.23 o 
   7   9  25        4.26      -12.43     57.34 o 
   8   9  25      464.30      547.96    108.81 o 
   9   9  25      210.36      296.89     95.51 o 
   0  10  25       23.31       15.49     58.93 o 
   1  10  25       65.58       78.69     48.03 o 
   2  10  25      982.92     1165.13     93.52 o 
   3  10  25      283.40      395.41     63.02 o 
   4  10  25      129.74      236.41     57.78 o 
   5  10  25      161.13      112.32     52.28 o 
   6  10  25        7.27      -20.97     53.98 o 
   7  10  25      110.03      168.03     71.05 o 
   1  11  25      114.42      119.22     54.66 o 
   2  11  25      903.16      754.04     83.05 o 
   3  11  25      637.41      601.10     78.31 o 
   4  11  25        7.43       69.20     52.85 o 
   5  11  25      140.45      173.36     72.54 o 
   0  12  25      347.77      439.87    107.70 o 
   1  12  25      113.51      129.52     59.22 o 
   2  12  25      331.16      253.61     68.42 o 
   0   0  26     1220.00     1160.64     90.49 o 
   1   0  26       25.99       70.97     29.12 o 
   2   0  26        1.33       45.76     31.06 o 
   3   0  26     8379.29     8563.91    259.76 o 
   4   0  26       44.85       17.66     32.09 o 
   5   0  26      595.52      645.45     63.33 o 
   6   0  26       82.25       32.73     51.92 o 
   7   0  26     1224.98     1238.57     83.38 o 
   8   0  26      785.92      850.61     75.45 o 
   9   0  26      170.60      148.42     51.07 o 
  10   0  26       27.29       -3.78     43.61 o 
  11   0  26       92.87      160.42     99.37 o 
  12   0  26     1990.82     1483.43    200.44 o 
  13   0  26        2.76       48.16    100.39 o 
   1   1  26      502.53      554.62     37.87 o 
   2   1  26      665.41      746.01     47.75 o 
   3   1  26     1513.99     1725.87     56.12 o 
   4   1  26     2500.79     2503.30     75.02 o 
   5   1  26     1063.44     1087.23     58.21 o 
   6   1  26     1727.49     1750.16     72.45 o 
   7   1  26      807.73      840.16     64.93 o 
   8   1  26      996.86      990.92     63.93 o 
   9   1  26        4.21        8.00     32.24 o 
  10   1  26      417.71      514.98     60.48 o 
  11   1  26      162.51      184.62     52.74 o 
  12   1  26      122.60      131.13     50.08 o 
   0   2  26       97.00      163.97     40.41 o 
   1   2  26      574.50      566.26     52.31 o 
   2   2  26      374.38      541.70     36.71 o 
   3   2  26     3400.66     3443.04     89.19 o 
   4   2  26     2085.04     2319.59     67.02 o 
   5   2  26     5309.13     5586.50    140.34 o 
   6   2  26        1.78       23.59     31.88 o 
   7   2  26      310.70      307.40     48.00 o 
   8   2  26       94.99       79.39     38.55 o 
   9   2  26      607.37      671.41     59.08 o 
  10   2  26       16.00        5.78     36.44 o 
  11   2  26      189.07      129.56     44.93 o 
  12   2  26       63.70       42.48     48.80 o 
   1   3  26      763.17      773.14     74.30 o 
   2   3  26     1378.20     1413.00     63.08 o 
   3   3  26     1462.96     1374.44     63.64 o 
   4   3  26      961.36     1044.38     53.90 o 
   5   3  26     1745.20     1842.02     69.41 o 
   6   3  26      282.44      211.41     43.08 o 
   7   3  26        0.62        9.18     33.60 o 
   8   3  26      844.11      918.13     71.63 o 
   9   3  26       96.07      129.81     40.60 o 
  10   3  26      604.17      637.59     61.95 o 
  11   3  26      530.00      571.45     64.06 o 
  12   3  26      132.10       32.23     51.05 o 
   0   4  26      715.29      697.00     83.08 o 
   1   4  26      126.75      114.61     36.60 o 
   2   4  26        0.90       -2.71     28.87 o 
   3   4  26     1620.13     1567.80     83.64 o 
   4   4  26       92.23      152.48     32.75 o 
   5   4  26     2673.97     2812.82     86.91 o 
   6   4  26      253.02      184.15     41.52 o 
   7   4  26       29.28       95.86     40.45 o 
   8   4  26      127.41      111.33     43.14 o 
   9   4  26      190.27      189.43     50.63 o 
  10   4  26      274.09      252.68     50.39 o 
  11   4  26      422.71      382.26     57.18 o 
  12   4  26     1692.69     1595.07    106.43 o 
   1   5  26        2.72        5.01     32.13 o 
   2   5  26      221.26      163.72     42.22 o 
   3   5  26      845.49      869.02     68.16 o 
   4   5  26     1893.02     1695.57     90.65 o 
   5   5  26      457.10      478.86     56.98 o 
   6   5  26       29.46       48.48     38.13 o 
   7   5  26       58.83       53.49     39.43 o 
   8   5  26      117.88      141.45     45.35 o 
   9   5  26       11.36       24.63     40.69 o 
  10   5  26       45.56       61.21     44.13 o 
  11   5  26      216.65      206.77     53.33 o 
   0   6  26      414.51      453.23     78.72 o 
   1   6  26      982.12     1039.46     76.58 o 
   2   6  26      477.70      548.04     60.39 o 
   3   6  26       34.36       72.10     37.95 o 
   4   6  26      107.35      172.47     46.00 o 
   5   6  26     1245.22     1289.27     85.34 o 
   6   6  26      123.29      144.58     63.34 o 
   7   6  26       48.55       39.04     48.14 o 
   8   6  26      867.53      679.15     85.26 o 
   9   6  26       19.60       30.79     51.93 o 
  10   6  26       24.93       51.01     51.47 o 
  11   6  26      238.43      215.86     65.70 o 
   1   7  26      341.93      305.77     53.24 o 
   2   7  26      699.65      724.29     69.63 o 
   3   7  26      162.96      177.12     59.75 o 
   4   7  26      915.33      937.28     77.55 o 
   5   7  26       56.31        9.26     38.50 o 
   6   7  26     3110.99     2849.28    148.48 o 
   7   7  26     1140.88     1151.93    230.96 o 
   8   7  26      189.37      234.60     68.24 o 
   9   7  26      529.99      682.00     92.69 o 
  10   7  26      572.92      528.82     87.23 o 
   0   8  26     1030.33     1026.59    253.00 o 
   1   8  26      134.17      168.69     48.02 o 
   2   8  26      201.83      224.06     51.68 o 
   3   8  26      221.90      180.82     50.89 o 
   4   8  26      960.41      975.61     80.58 o 
   5   8  26     2053.75     1706.24    102.68 o 
   6   8  26      534.39      595.24     85.85 o 
   7   8  26     1035.49      895.99    111.88 o 
   8   8  26        7.68       53.01     68.65 o 
   9   8  26      237.47      213.79    136.68 o 
   1   9  26     2233.64     1824.43    108.60 o 
   2   9  26      231.79      255.73     57.46 o 
   3   9  26      253.51      389.19     62.71 o 
   4   9  26     1350.53     1368.54     97.21 o 
   5   9  26     1336.71     1325.30     97.65 o 
   6   9  26       91.28       99.50     59.82 o 
   7   9  26       94.16       25.82     69.04 o 
   8   9  26      323.85      420.49    105.94 o 
   0  10  26       67.74      127.44     77.17 o 
   1  10  26       60.39      106.44     49.90 o 
   2  10  26      120.35      166.14     52.07 o 
   3  10  26     2164.03     2096.10    120.65 o 
   4  10  26      655.67      607.49     76.39 o 
   5  10  26       46.84      -12.42     55.54 o 
   6  10  26      184.85      118.64     66.56 o 
   7  10  26      170.83      114.93     68.15 o 
   1  11  26      100.45       50.00     51.19 o 
   2  11  26      124.24      172.65     58.93 o 
   3  11  26       42.74       82.34     52.16 o 
   4  11  26      748.28      720.24     86.44 o 
   5  11  26      389.04      385.74     92.80 o 
   0  12  26        3.42       41.74     78.11 o 
   1  12  26      732.78      777.73     91.05 o 
   1   1  27      124.80      199.43     28.64 o 
   2   1  27      371.34      465.57     41.27 o 
   3   1  27     1154.51     1214.75     50.32 o 
   4   1  27      411.55      425.71     40.34 o 
   5   1  27       91.96       58.86     28.27 o 
   6   1  27      124.63      104.96     31.68 o 
   7   1  27     3441.40     3628.46    126.24 o 
   8   1  27     1429.60     1311.35     73.15 o 
   9   1  27     1968.38     2077.28     90.77 o 
  10   1  27       11.22       42.26     42.23 o 
  11   1  27        5.81      -11.99     42.35 o 
  12   1  27      304.07      176.77     78.19 o 
   0   2  27     5649.40     5478.80    175.20 o 
   1   2  27     3613.85     3598.68    103.88 o 
   2   2  27      419.31      424.08     44.39 o 
   3   2  27     1643.31     1696.24     61.33 o 
   4   2  27     1916.79     2177.30     87.52 o 
   5   2  27      348.77      379.68     41.40 o 
   6   2  27       14.55       -6.30     31.33 o 
   7   2  27       68.38       85.94     39.87 o 
   8   2  27      191.00      188.06     45.88 o 
   9   2  27        0.64        5.49     35.55 o 
  10   2  27      246.47      174.46     46.01 o 
  11   2  27      275.67      388.43     57.60 o 
  12   2  27      236.18      222.93     58.94 o 
   1   3  27      297.47      307.43     46.19 o 
   2   3  27      245.95      297.95     45.01 o 
   3   3  27      213.34      227.39     35.64 o 
   4   3  27      602.18      629.25     45.47 o 
   5   3  27     1537.73     1481.55     65.67 o 
   6   3  27       81.32      138.64     41.09 o 
   7   3  27      110.21      100.33     40.52 o 
   8   3  27     1011.21     1022.64     88.78 o 
   9   3  27       21.68       -2.87     35.21 o 
  10   3  27        3.22      -11.36     36.37 o 
  11   3  27       18.44       -7.32     41.56 o 
  12   3  27      923.67     1105.04     89.30 o 
   0   4  27        1.13      142.88     52.62 o 
   1   4  27     1891.98     2048.18    129.50 o 
   2   4  27     1375.88     1464.66     82.06 o 
   3   4  27     3387.69     3484.78    153.22 o 
   4   4  27      792.60      845.73     73.74 o 
   5   4  27      136.04      117.21     30.90 o 
   6   4  27       53.89       20.61     35.40 o 
   7   4  27      291.78      354.79     52.55 o 
   8   4  27      223.03      161.85     46.48 o 
   9   4  27      711.29      757.65     70.73 o 
  10   4  27      112.47       86.53     66.71 o 
  11   4  27      349.75      332.18     56.10 o 
  12   4  27        1.58       85.72     47.73 o 
   1   5  27       24.66       36.58     35.26 o 
   2   5  27        8.66       32.03     34.93 o 
   3   5  27      262.33      310.76     50.68 o 
   4   5  27       43.91      129.44     45.65 o 
   5   5  27      519.10      498.94     58.43 o 
   6   5  27     1881.00     1875.53    103.50 o 
   7   5  27      276.59      286.27     65.65 o 
   8   5  27      223.55      159.34     48.97 o 
   9   5  27      102.09       97.03     46.21 o 
  10   5  27     1041.66     1083.67     78.63 o 
  11   5  27      291.48      340.38     63.43 o 
   0   6  27     3553.61     3506.25    186.27 o 
   1   6  27      391.53      335.30     53.50 o 
   2   6  27      764.23      733.58     66.78 o 
   3   6  27      123.17       82.72     39.54 o 
   4   6  27       31.99       88.36     39.75 o 
   5   6  27       94.79      114.59     42.34 o 
   6   6  27      423.13      445.97     72.73 o 
   7   6  27      142.45       81.65     52.58 o 
   8   6  27       20.60       29.11     48.93 o 
   9   6  27      279.67      226.24     67.47 o 
  10   6  27      355.27      382.93     71.55 o 
  11   6  27      190.36      182.60     64.40 o 
   1   7  27        5.56      -31.32     33.48 o 
   2   7  27       14.56        9.34     37.03 o 
   3   7  27      444.85      440.92     60.39 o 
   4   7  27        9.87       34.60     39.56 o 
   5   7  27       45.81       40.72     40.59 o 
   6   7  27     1394.62     1514.03    172.69 o 
   7   7  27     1603.10     1304.81    282.26 o 
   8   7  27        9.40      167.66     61.04 o 
   9   7  27      848.34     1089.54    110.19 o 
  10   7  27       21.21       61.59     62.72 o 
   0   8  27      142.50      183.83     66.87 o 
   1   8  27      371.76      434.35     62.45 o 
   2   8  27      779.81      740.88     74.45 o 
   3   8  27      107.77      121.24     47.03 o 
   4   8  27       16.56       -6.72     41.85 o 
   5   8  27       90.73      134.77     48.60 o 
   6   8  27     1700.95     1793.50    131.12 o 
   7   8  27      318.31      208.06     80.90 o 
   8   8  27     1101.89     1158.69    140.65 o 
   9   8  27      402.67      388.02     98.94 o 
   1   9  27      295.20      325.59     59.14 o 
   2   9  27     1189.14      940.29     84.74 o 
   3   9  27      131.54       69.51     45.46 o 
   4   9  27      211.28      299.06     60.34 o 
   5   9  27        0.78       47.05     55.92 o 
   6   9  27     1352.10     1463.08    124.20 o 
   7   9  27       21.68       38.15     60.92 o 
   8   9  27      270.50      230.71     86.99 o 
   0  10  27       26.33      121.47     70.73 o 
   1  10  27      871.07      934.58     87.14 o 
   2  10  27      728.46      748.09     82.47 o 
   3  10  27        0.66      108.97     52.30 o 
   4  10  27        7.48       -2.20     46.37 o 
   5  10  27      162.50       84.61     64.13 o 
   6  10  27       53.78       26.56     62.25 o 
   1  11  27       75.38       23.56     50.78 o 
   2  11  27        2.50       13.30     48.66 o 
   3  11  27      138.52      169.24     60.25 o 
   4  11  27     1030.63      875.99     92.64 o 
   0   0  28     1972.18     2187.63    219.17 o 
   1   0  28     1784.96     1925.49     94.75 o 
   2   0  28     3010.00     2757.20    115.84 o 
   3   0  28     5841.68     6242.70    193.62 o 
   4   0  28      105.28       96.67     39.29 o 
   5   0  28       94.08       82.64     43.91 o 
   6   0  28       53.71      124.08     49.22 o 
   7   0  28      236.25      212.65     69.86 o 
   8   0  28     1552.12     1529.91     96.87 o 
   9   0  28       73.61       -3.22     75.63 o 
  10   0  28      196.37       24.42     80.89 o 
  11   0  28       51.28      -61.56     74.27 o 
  12   0  28      357.14      250.46    118.70 o 
   1   1  28     2826.64     2855.40     82.33 o 
   2   1  28     5205.00     5512.73    139.45 o 
   3   1  28      898.69      924.80     49.27 o 
   4   1  28      226.69      138.78     31.64 o 
   5   1  28      167.20      168.98     33.51 o 
   6   1  28     1353.55     1444.11     70.58 o 
   7   1  28       62.06       43.56     35.74 o 
   8   1  28      491.07      385.06     51.22 o 
   9   1  28      578.23      550.17     55.67 o 
  10   1  28      189.58      144.29     48.22 o 
  11   1  28      104.20       87.37     47.73 o 
  12   1  28        1.93        8.51     67.74 o 
   0   2  28     1201.32     1262.36     78.39 o 
   1   2  28        0.27       55.22     26.46 o 
   2   2  28      394.29      383.53     40.25 o 
   3   2  28       24.79       40.52     23.86 o 
   4   2  28     2622.96     2785.29     85.06 o 
   5   2  28      377.17      303.32     41.16 o 
   6   2  28       92.15       83.81     37.81 o 
   7   2  28      746.45      679.57     63.12 o 
   8   2  28        2.25      -17.27     36.13 o 
   9   2  28        5.53      -23.24     34.06 o 
  10   2  28        5.29       26.37     38.15 o 
  11   2  28        0.97       50.20     42.23 o 
  12   2  28      691.18      753.49     78.67 o 
   1   3  28      505.43      542.10     55.42 o 
   2   3  28      635.03      754.73     62.58 o 
   3   3  28     1752.52     1814.96     74.11 o 
   4   3  28      872.96      930.86     58.02 o 
   5   3  28        1.11       12.97     26.22 o 
   6   3  28     1625.23     1730.22     88.84 o 
   7   3  28     1845.01     1963.38     96.44 o 
   8   3  28     2664.39     2650.32    112.02 o 
   9   3  28      374.57      289.42     61.59 o 
  10   3  28      390.70      375.61     55.42 o 
  11   3  28       89.26      103.02     46.30 o 
  12   3  28        0.36       16.60     45.21 o 
   0   4  28     3229.83     3063.59    253.60 o 
   1   4  28      492.59      632.20     60.70 o 
   2   4  28     2599.87     2683.49    109.62 o 
   3   4  28     1852.77     1881.20     92.05 o 
   4   4  28       73.48       69.48     36.97 o 
   5   4  28      194.77      137.01     38.20 o 
   6   4  28      432.59      318.71     50.97 o 
   7   4  28       29.42       22.20     37.61 o 
   8   4  28       11.74      -32.25     36.39 o 
   9   4  28       76.45       30.15     42.23 o 
  10   4  28       30.18       78.29     43.41 o 
  11   4  28      164.57      101.22     48.41 o 
   1   5  28       96.84       90.98     38.81 o 
   2   5  28     1012.92      943.86     72.53 o 
   3   5  28       15.41       -4.46     34.24 o 
   4   5  28      521.82      590.07     62.00 o 
   5   5  28       21.14        8.67     36.44 o 
   6   5  28     1082.72     1034.21     80.93 o 
   7   5  28      743.31      715.84    167.81 o 
   8   5  28       72.01      108.94     56.45 o 
   9   5  28       21.37       82.55     56.93 o 
  10   5  28      555.53      512.81     63.01 o 
  11   5  28      426.61      341.45     59.96 o 
   0   6  28        3.88      111.57     57.19 o 
   1   6  28       37.45       38.97     38.39 o 
   2   6  28     1082.11     1036.17    115.13 o 
   3   6  28      216.17      194.47     48.46 o 
   4   6  28     3698.45     3476.42    134.59 o 
   5   6  28        7.58       30.98     37.79 o 
   6   6  28      265.27      311.33     67.43 o 
   7   6  28      357.97      292.48     65.98 o 
   8   6  28      271.12      293.14     69.81 o 
   9   6  28      719.60      605.43     91.96 o 
  10   6  28      339.49      349.44    111.90 o 
   1   7  28        0.14       -7.10     46.11 o 
   2   7  28      213.00      237.55     52.01 o 
   3   7  28      152.35      143.23     47.62 o 
   4   7  28      726.43      679.09     69.99 o 
   5   7  28       17.52       53.32     43.97 o 
   6   7  28      239.45      217.12     64.22 o 
   7   7  28       40.88      123.70     71.88 o 
   8   7  28     4627.65     4687.22    332.53 o 
   9   7  28      252.53      297.55     75.13 o 
   0   8  28     1960.05     1562.98    141.18 o 
   1   8  28     1635.83     1783.75    155.74 o 
   2   8  28      343.47      341.06     82.59 o 
   3   8  28       79.40       97.08     48.41 o 
   4   8  28       29.59       56.99     44.72 o 
   5   8  28        0.45       26.57     44.20 o 
   6   8  28      654.50      578.71     88.72 o 
   7   8  28      190.91       88.55     77.12 o 
   8   8  28        0.53      115.95     74.44 o 
   9   8  28      221.35      119.12    106.92 o 
   1   9  28     1191.37     1034.56    105.76 o 
   2   9  28      767.91      693.55     76.47 o 
   3   9  28      350.02      323.97     63.48 o 
   4   9  28      213.90      177.58     55.82 o 
   5   9  28        3.60      -12.40     52.97 o 
   6   9  28     1429.97     1117.45    113.76 o 
   7   9  28        0.18       -8.42     56.90 o 
   0  10  28     1816.89     1785.19    161.81 o 
   1  10  28       15.07       34.72     47.56 o 
   2  10  28      677.35      745.26     81.76 o 
   3  10  28      108.12       31.43     47.91 o 
   4  10  28      131.18       78.26     52.91 o 
   5  10  28        3.59      -31.50     54.95 o 
   6  10  28        9.51       47.49     64.86 o 
   1  11  28      277.09      256.93     87.51 o 
   2  11  28       46.07       42.58     51.41 o 
   3  11  28      129.04      129.61     58.09 o 
   1   1  29      879.71     1041.05     52.15 o 
   2   1  29      108.87      188.26     33.46 o 
   3   1  29      196.89      185.38     31.30 o 
   4   1  29       11.88       12.32     26.54 o 
   5   1  29      749.97      797.71     59.09 o 
   6   1  29      768.11      839.49     77.31 o 
   7   1  29       57.80       80.96     39.39 o 
   8   1  29     2728.68     2600.97     98.59 o 
   9   1  29       59.81       18.01     40.92 o 
  10   1  29     1054.05     1049.33     81.60 o 
  11   1  29      128.44      171.43     73.66 o 
  12   1  29      150.49      150.42     77.10 o 
   0   2  29      489.61      622.07     60.18 o 
   1   2  29      196.84      191.04     34.57 o 
   2   2  29        7.86       16.69     26.68 o 
   3   2  29      486.60      487.40     46.41 o 
   4   2  29      809.78      854.03     51.52 o 
   5   2  29      708.28      677.79     52.60 o 
   6   2  29       94.87       71.02     36.62 o 
   7   2  29       21.26      113.99     42.24 o 
   8   2  29      156.02      145.27     46.54 o 
   9   2  29       93.24      138.87     43.92 o 
  10   2  29      158.86       94.57     44.86 o 
  11   2  29      195.37      232.97     52.41 o 
  12   2  29        2.19       48.68     49.73 o 
   1   3  29     1350.66     1356.30     79.85 o 
   2   3  29     2373.98     2383.39    103.19 o 
   3   3  29      909.02      937.69     58.68 o 
   4   3  29     3551.19     3651.65    111.15 o 
   5   3  29     1734.04     1663.55     70.54 o 
   6   3  29     3268.68     3261.84    121.19 o 
   7   3  29     1877.35     1740.26    123.26 o 
   8   3  29     2791.24     2764.44    116.52 o 
   9   3  29       45.82       36.41     42.92 o 
  10   3  29     1415.26     1389.11     85.39 o 
  11   3  29      824.04      725.52     69.90 o 
   0   4  29     4094.64     4245.46    267.33 o 
   1   4  29       34.47       27.88     34.76 o 
   2   4  29     2529.58     2831.76    114.35 o 
   3   4  29     3272.87     3485.94    129.00 o 
   4   4  29      396.89      458.47     56.56 o 
   5   4  29       16.28       -7.82     34.58 o 
   6   4  29        1.95       19.92     45.26 o 
   7   4  29      688.77      647.78     64.59 o 
   8   4  29      150.63      122.31     45.96 o 
   9   4  29      852.07      839.88     85.45 o 
  10   4  29       46.77      -26.70     42.07 o 
  11   4  29      120.00       80.08     47.72 o 
   1   5  29     3055.63     2770.58    114.99 o 
   2   5  29      223.69      278.82     50.13 o 
   3   5  29       44.24       40.55     37.71 o 
   4   5  29     1501.39     1415.92     87.60 o 
   5   5  29      853.10      836.16     72.87 o 
   6   5  29       71.86       60.53     49.55 o 
   7   5  29     3423.20     3158.50    153.32 o 
   8   5  29      228.75      188.93     63.76 o 
   9   5  29     1027.76      918.08     99.10 o 
  10   5  29      199.03      253.09     62.41 o 
  11   5  29        8.88      -47.95     48.61 o 
   0   6  29      328.49      370.90     79.41 o 
   1   6  29      417.85      406.32     64.20 o 
   2   6  29     1003.53      881.23     74.79 o 
   3   6  29       10.55        5.37     37.10 o 
   4   6  29      125.90      169.42     46.16 o 
   5   6  29      981.56      996.33     80.29 o 
   6   6  29      899.03      836.28    103.31 o 
   7   6  29      122.77      136.47     73.28 o 
   8   6  29      152.06      165.00     62.44 o 
   9   6  29        2.38       58.49     61.46 o 
  10   6  29      161.65      174.39     91.95 o 
   1   7  29      115.85      127.02     46.95 o 
   2   7  29        9.14       31.43     40.25 o 
   3   7  29       30.15       14.03     39.51 o 
   4   7  29       34.30       40.96     42.02 o 
   5   7  29        8.69       91.43     53.85 o 
   6   7  29        8.45       34.11     52.55 o 
   7   7  29       55.65       38.68     64.45 o 
   8   7  29       46.99      107.87     70.09 o 
   9   7  29     1029.10      862.88    102.71 o 
   0   8  29       16.33       78.90     66.46 o 
   1   8  29     4795.91     3924.58    153.40 o 
   2   8  29       57.56       80.17     56.04 o 
   3   8  29        1.28       14.06     39.93 o 
   4   8  29      212.64      206.45     55.61 o 
   5   8  29      850.38      740.47     94.24 o 
   6   8  29      254.14      308.64     73.36 o 
   7   8  29        4.07      -49.84     64.77 o 
   8   8  29        0.30      -34.74     64.44 o 
   1   9  29      450.60      382.32     63.79 o 
   2   9  29      180.50      128.59     52.19 o 
   3   9  29      151.53      148.27     53.69 o 
   4   9  29        9.26       50.78     46.99 o 
   5   9  29       37.61       17.72     55.62 o 
   6   9  29        0.17      104.73     62.04 o 
   7   9  29      187.81      228.25     73.90 o 
   0  10  29      772.36      879.17    122.00 o 
   1  10  29      210.37      215.33     61.47 o 
   2  10  29      681.60      720.10     82.54 o 
   3  10  29      166.27      179.11     58.62 o 
   4  10  29        0.55       33.18     49.04 o 
   5  10  29       24.45       46.79     84.34 o 
   1  11  29      144.50       37.18     53.77 o 
   2  11  29      413.26      394.61     71.58 o 
   0   0  30    17146.34    18830.97    816.33 o 
   1   0  30     3316.27     3242.18    154.04 o 
   2   0  30      426.04      377.65     54.96 o 
   3   0  30      301.58      294.36     63.37 o 
   4   0  30       25.11      -13.28     36.00 o 
   5   0  30     1948.35     2063.75    122.73 o 
   6   0  30     1095.23      929.36    120.14 o 
   7   0  30      874.15      913.56     94.85 o 
   8   0  30       48.65       76.48     83.94 o 
   9   0  30      166.87      112.09     87.50 o 
  10   0  30        0.83      -46.80     74.78 o 
  11   0  30     1102.19     1196.34    181.95 o 
   1   1  30       24.60       54.25     25.65 o 
   2   1  30       67.12       69.05     29.88 o 
   3   1  30       43.16       40.08     26.40 o 
   4   1  30     1307.97     1221.43     64.71 o 
   5   1  30       99.65      108.30     37.97 o 
   6   1  30      830.14      823.86     66.21 o 
   7   1  30     1870.97     1740.75     93.49 o 
   8   1  30      319.56      378.03     50.64 o 
   9   1  30       18.78       20.74     42.00 o 
  10   1  30        6.41       57.53     66.26 o 
  11   1  30      236.16      163.26     75.57 o 
   0   2  30        9.81       60.96     35.74 o 
   1   2  30       17.80       18.90     26.72 o 
   2   2  30      347.24      349.62     50.19 o 
   3   2  30       15.94       -2.81     28.34 o 
   4   2  30     1872.23     1934.76    105.69 o 
   5   2  30      171.51      160.00     37.26 o 
   6   2  30       41.81       29.37     37.75 o 
   7   2  30     1350.83     1244.37     82.24 o 
   8   2  30        2.97       48.83     40.83 o 
   9   2  30        2.16      -44.36     36.05 o 
  10   2  30      109.05       59.14     44.40 o 
  11   2  30       10.19       17.27     48.84 o 
   1   3  30      689.72      742.59     63.87 o 
   2   3  30       29.94       77.86     38.99 o 
   3   3  30     1534.91     1604.15     89.37 o 
   4   3  30       81.05      106.22     33.68 o 
   5   3  30      933.60     1009.83     58.92 o 
   6   3  30      654.35      642.50     62.08 o 
   7   3  30       59.56       55.71     39.61 o 
   8   3  30     2970.66     2792.30    118.67 o 
   9   3  30      353.26      442.51     62.59 o 
  10   3  30     2471.52     2560.18    110.20 o 
  11   3  30        6.45       30.80     45.47 o 
   0   4  30      395.57      543.99     84.53 o 
   1   4  30      410.41      590.86     61.29 o 
   2   4  30     1085.81     1151.03     78.57 o 
   3   4  30       35.46       69.75     36.92 o 
   4   4  30     3303.71     2982.24    120.22 o 
   5   4  30       36.35       21.14     38.10 o 
   6   4  30      105.87       86.63     52.47 o 
   7   4  30        0.06      -20.78     45.47 o 
   8   4  30        2.72       51.01     42.98 o 
   9   4  30       63.85       70.69     46.77 o 
  10   4  30      369.79      379.28     59.15 o 
  11   4  30       21.89      -31.89     43.50 o 
   1   5  30       69.88      211.25     44.93 o 
   2   5  30     1571.78     1548.03     91.52 o 
   3   5  30      356.79      263.59     51.84 o 
   4   5  30      199.98      181.21     48.66 o 
   5   5  30      100.96      113.37     44.41 o 
   6   5  30      645.36      588.98     81.94 o 
   7   5  30      126.87      185.80     63.32 o 
   8   5  30        0.45      104.35     56.83 o 
   9   5  30      380.64      534.85     85.28 o 
  10   5  30      162.76      251.13     68.28 o 
   0   6  30      328.56      300.04     77.39 o 
   1   6  30       17.86       -2.73     38.04 o 
   2   6  30     1197.07     1341.06     99.18 o 
   3   6  30      544.15      476.97     62.98 o 
   4   6  30      569.87      442.99     62.22 o 
   5   6  30      175.25      196.61     61.35 o 
   6   6  30      657.07      643.03     85.98 o 
   7   6  30      375.08      300.11     87.73 o 
   8   6  30       40.75       52.19     60.60 o 
   9   6  30       99.33       76.17     62.28 o 
  10   6  30     1063.63      864.16    104.92 o 
   1   7  30      107.31       96.13     43.65 o 
   2   7  30        1.75       52.87     41.72 o 
   3   7  30      155.28      116.68     48.29 o 
   4   7  30      269.75      285.24     56.82 o 
   5   7  30      618.12      490.50     81.05 o 
   6   7  30       95.27       72.52     57.54 o 
   7   7  30      185.31      158.66     81.02 o 
   8   7  30        1.74       -2.10     64.24 o 
   9   7  30      124.70       85.73     79.90 o 
   0   8  30     1934.98     1762.51    153.42 o 
   1   8  30        2.10      118.88     47.08 o 
   2   8  30       19.71       27.13     43.64 o 
   3   8  30        2.77       32.52     44.78 o 
   4   8  30      693.92      659.83     75.98 o 
   5   8  30      456.58      433.34     89.23 o 
   6   8  30      825.33      857.53    102.63 o 
   7   8  30        4.38      -14.82     67.87 o 
   8   8  30       36.43       57.39     74.87 o 
   1   9  30      590.96      533.42     72.46 o 
   2   9  30      207.20      136.55     54.84 o 
   3   9  30      400.50      316.05     64.48 o 
   4   9  30      801.19      790.74    117.26 o 
   5   9  30      182.04      170.54     67.93 o 
   6   9  30       17.09       43.35     58.92 o 
   0  10  30     1918.97     1945.22    204.51 o 
   1  10  30      198.78      247.49     62.32 o 
   2  10  30       65.37       83.29     53.20 o 
   3  10  30        2.53       46.97     50.97 o 
   4  10  30       46.28       -3.95     50.74 o 
   5  10  30      412.62      401.55     89.96 o 
   1  11  30        1.31       36.65     54.08 o 
   1   1  31      590.80      687.09     46.96 o 
   2   1  31       41.19       38.97     29.63 o 
   3   1  31     2971.26     2954.73    110.12 o 
   4   1  31      755.37      727.90     61.07 o 
   5   1  31      181.67      178.13     42.62 o 
   6   1  31      957.70     1033.01     73.54 o 
   7   1  31      299.24      376.19     54.34 o 
   8   1  31        4.76        4.73     34.92 o 
   9   1  31      346.74      451.26     69.26 o 
  10   1  31      605.98      475.99     92.41 o 
  11   1  31        1.15       13.57     64.57 o 
   0   2  31       37.10       43.11     38.18 o 
   1   2  31       77.95      135.78     40.85 o 
   2   2  31     3185.34     3195.03    120.19 o 
   3   2  31        2.01      -27.26     31.96 o 
   4   2  31      341.89      383.03     46.04 o 
   5   2  31     2602.88     2633.26    106.29 o 
   6   2  31     2236.16     2374.97    103.27 o 
   7   2  31       92.92       67.78     40.53 o 
   8   2  31     1637.11     1526.85     93.08 o 
   9   2  31      179.82      134.40     46.47 o 
  10   2  31      404.14      268.04     54.14 o 
  11   2  31      408.30      319.74     87.20 o 
   1   3  31      443.26      415.46     54.49 o 
   2   3  31      523.61      502.77     57.15 o 
   3   3  31     2419.88     2424.00    137.02 o 
   4   3  31      159.94      190.53     54.07 o 
   5   3  31       27.31       54.94     40.53 o 
   6   3  31     1543.33     1511.27     88.78 o 
   7   3  31      643.23      569.03     64.15 o 
   8   3  31       13.01       62.02     47.39 o 
   9   3  31      446.60      546.61     68.92 o 
  10   3  31      256.22      368.09     58.40 o 
  11   3  31       18.58      -11.79     45.39 o 
   0   4  31     4777.45     4527.18    217.06 o 
   1   4  31      711.11      773.01     69.14 o 
   2   4  31      619.05      673.81     64.60 o 
   3   4  31      389.39      405.33     57.42 o 
   4   4  31       25.55       42.39     37.65 o 
   5   4  31      174.23      139.78     46.11 o 
   6   4  31        5.12       25.38     54.98 o 
   7   4  31      628.78      575.57     81.14 o 
   8   4  31       30.01       91.01     55.76 o 
   9   4  31     2089.83     1960.52    132.72 o 
  10   4  31      206.78      205.15     64.34 o 
   1   5  31     4732.01     4803.99    162.33 o 
   2   5  31      546.93      507.49     60.77 o 
   3   5  31      824.73      840.77     73.88 o 
   4   5  31      470.27      505.47     64.22 o 
   5   5  31     1401.03     1372.18    109.96 o 
   6   5  31      429.13      512.51     79.75 o 
   7   5  31       16.37      -31.85     47.84 o 
   8   5  31     2093.96     1911.00    136.51 o 
   9   5  31        0.32       32.03     57.26 o 
  10   5  31        3.49      -12.64     54.59 o 
   0   6  31       87.41      127.99     64.93 o 
   1   6  31       88.49       71.17     42.14 o 
   2   6  31      510.01      473.97     63.35 o 
   3   6  31       81.58       56.86     42.66 o 
   4   6  31        2.30        1.87     39.60 o 
   5   6  31       55.21       32.15     51.80 o 
   6   6  31       59.17       57.56     54.63 o 
   7   6  31       20.50       77.37     71.26 o 
   8   6  31        0.43      -81.72     84.79 o 
   9   6  31      315.68      337.77     79.39 o 
   1   7  31       42.84       51.48     43.53 o 
   2   7  31      262.41      211.24     54.65 o 
   3   7  31      119.73      129.18     49.18 o 
   4   7  31     1221.54     1137.68     89.98 o 
   5   7  31      380.35      278.75     71.30 o 
   6   7  31       29.52       63.20     57.62 o 
   7   7  31      986.82      937.13    184.24 o 
   8   7  31        2.49       -7.30     69.10 o 
   0   8  31     1922.41     1754.73    155.58 o 
   1   8  31      319.72      202.42     55.10 o 
   2   8  31      289.12      229.76     57.63 o 
   3   8  31      754.38      793.10     95.63 o 
   4   8  31      954.77      994.40     88.85 o 
   5   8  31      205.13      159.90     67.72 o 
   6   8  31        1.50       -5.01     56.93 o 
   7   8  31       16.71      -17.32     69.91 o 
   1   9  31     1400.04     1222.69     97.64 o 
   2   9  31      194.83      126.27     54.60 o 
   3   9  31      499.83      427.51     71.75 o 
   4   9  31      202.27      125.71     53.58 o 
   5   9  31       68.92      158.09     66.92 o 
   6   9  31       14.11       74.05     62.67 o 
   0  10  31       40.72      115.48    134.73 o 
   1  10  31      452.56      409.78     73.01 o 
   2  10  31     1159.84     1177.74     99.96 o 
   3  10  31       21.09       58.51     54.10 o 
   4  10  31       77.42      -40.56     49.15 o 
   0   0  32     3772.00     4379.91    270.13 o 
   1   0  32     4181.79     4514.61    194.91 o 
   2   0  32      709.35      690.26     80.77 o 
   3   0  32     1981.44     2120.01    174.49 o 
   4   0  32      865.65      859.40     88.85 o 
   5   0  32       57.98       76.80     51.67 o 
   6   0  32      759.75      735.61    128.88 o 
   7   0  32      518.80      716.96    130.23 o 
   8   0  32       95.47       39.68     88.01 o 
   9   0  32      754.55      755.28    145.32 o 
  10   0  32        8.29      -38.83     87.33 o 
  11   0  32      454.33      542.47    139.05 o 
   1   1  32     4095.17     4034.65    108.21 o 
   2   1  32      669.68      687.96     53.85 o 
   3   1  32      746.29      927.51     86.04 o 
   4   1  32      618.73      670.02     70.27 o 
   5   1  32      460.41      495.79     56.81 o 
   6   1  32       28.90       79.00     40.81 o 
   7   1  32     1180.71     1226.76     83.24 o 
   8   1  32       10.99       -3.40     39.89 o 
   9   1  32     1111.64     1058.78    114.10 o 
  10   1  32        3.89       38.44     64.51 o 
  11   1  32        0.71       73.64     70.31 o 
   0   2  32       15.63       93.11     40.36 o 
   1   2  32     1189.52     1303.73    101.74 o 
   2   2  32        0.36       17.89     34.64 o 
   3   2  32      192.77      178.23     45.82 o 
   4   2  32       29.65       59.05     34.07 o 
   5   2  32      479.53      612.04     60.48 o 
   6   2  32      147.15      129.45     44.30 o 
   7   2  32       68.28       59.73     42.90 o 
   8   2  32      235.81      265.46     52.16 o 
   9   2  32      130.17      166.94     48.84 o 
  10   2  32       35.86      -13.01     45.75 o 
  11   2  32      609.44      475.45     96.84 o 
   1   3  32      482.14      446.93     79.89 o 
   2   3  32        0.82       45.86     36.44 o 
   3   3  32     1720.60     1852.85     96.76 o 
   4   3  32      383.56      360.64     55.94 o 
   5   3  32      395.74      357.48     68.46 o 
   6   3  32      183.64      173.29     58.70 o 
   7   3  32      127.25      127.85     46.81 o 
   8   3  32      515.63      450.43     62.63 o 
   9   3  32     2381.42     2598.27    121.56 o 
  10   3  32      165.70      222.59     53.94 o 
   0   4  32     1256.55     1655.49    180.26 o 
   1   4  32      498.23      459.75     59.62 o 
   2   4  32     1195.15     1082.40     79.48 o 
   3   4  32       65.34      141.18     51.06 o 
   4   4  32      304.59      340.07     55.61 o 
   5   4  32        4.18      -30.80     44.09 o 
   6   4  32       38.03       -4.18     59.32 o 
   7   4  32      257.73      238.88     64.07 o 
   8   4  32      492.29      622.69    103.80 o 
   9   4  32       29.41       19.31     56.59 o 
  10   4  32       24.17       23.11     55.82 o 
   1   5  32     2972.97     3020.19    125.76 o 
   2   5  32       24.99       62.54     40.29 o 
   3   5  32       68.42      121.62     45.30 o 
   4   5  32        0.19       10.99     40.44 o 
   5   5  32       29.56      100.97     53.97 o 
   6   5  32      111.43       87.22     56.12 o 
   7   5  32      327.73      366.73    162.71 o 
   8   5  32       47.45      113.56     63.92 o 
   9   5  32      214.77      231.19     72.69 o 
   0   6  32      155.80      197.11     73.84 o 
   1   6  32     2097.10     1957.50    107.83 o 
   2   6  32        1.95       18.05     38.99 o 
   3   6  32      853.72      937.40     81.45 o 
   4   6  32      334.78      387.89     83.63 o 
   5   6  32      124.91      138.03     59.74 o 
   6   6  32       79.86      124.26     58.92 o 
   7   6  32        0.96      -33.09     73.59 o 
   8   6  32        4.84       82.24     76.38 o 
   9   6  32      494.95      529.06     93.14 o 
   1   7  32      652.69      592.11     71.64 o 
   2   7  32      363.70      302.09     58.88 o 
   3   7  32     2024.29     1816.10    110.10 o 
   4   7  32      145.31      188.24     55.31 o 
   5   7  32        4.27       75.97     56.26 o 
   6   7  32       92.82      164.53     64.72 o 
   7   7  32       51.58       77.79     79.23 o 
   8   7  32      388.37      379.21    100.55 o 
   0   8  32      394.44      453.86     97.22 o 
   1   8  32      459.57      459.47     69.04 o 
   2   8  32      553.09      662.07     86.25 o 
   3   8  32        1.66       84.77     50.64 o 
   4   8  32      306.70      344.92     65.07 o 
   5   8  32        6.54        5.56     54.86 o 
   6   8  32       13.72       63.02     60.38 o 
   7   8  32       27.55      106.10     81.93 o 
   1   9  32      560.03      815.57     86.94 o 
   2   9  32        2.10        9.89     48.90 o 
   3   9  32        3.10      -10.25     49.61 o 
   4   9  32      357.51      392.26     68.81 o 
   5   9  32     1063.49     1014.17    137.16 o 
   0  10  32      235.21      372.74     98.92 o 
   1  10  32       13.89       38.96     52.45 o 
   2  10  32       87.71      192.54     60.07 o 
   3  10  32      500.70      435.89     76.46 o 
   1   1  33      465.31      594.75     46.51 o 
   2   1  33       13.19       25.56     32.43 o 
   3   1  33       12.70       26.42     39.65 o 
   4   1  33      618.72      679.00     94.44 o 
   5   1  33       18.96       -5.97     35.37 o 
   6   1  33     2042.05     2051.75     98.39 o 
   7   1  33      985.04      988.02     77.10 o 
   8   1  33        9.61       32.17     60.88 o 
   9   1  33       26.93       60.61     66.23 o 
  10   1  33      808.02      946.88    115.37 o 
   0   2  33     4590.71     5218.55    334.57 o 
   1   2  33        6.37       55.99     38.43 o 
   2   2  33       27.82       20.36     35.56 o 
   3   2  33     1761.92     1757.64     94.36 o 
   4   2  33     1577.03     1776.65     82.98 o 
   5   2  33      505.83      500.48     67.91 o 
   6   2  33       35.79       18.80     39.38 o 
   7   2  33      462.04      543.20     63.96 o 
   8   2  33       28.02       21.32     44.75 o 
   9   2  33      241.16      242.27     52.74 o 
  10   2  33        2.09       18.95     56.60 o 
   1   3  33      130.55      128.76     43.14 o 
   2   3  33     1002.60      959.03     76.13 o 
   3   3  33     1120.69     1168.38     82.40 o 
   4   3  33      843.16      909.78     76.26 o 
   5   3  33      116.32      158.24     72.90 o 
   6   3  33       62.95        6.77     50.08 o 
   7   3  33      148.83      138.69     60.47 o 
   8   3  33       62.08       17.38     52.17 o 
   9   3  33       48.02       79.52     48.25 o 
  10   3  33      198.36      205.43     53.97 o 
   0   4  33     6873.36     7078.94    297.42 o 
   1   4  33       67.92       39.83     39.86 o 
   2   4  33      164.02      254.01     51.77 o 
   3   4  33        5.48       30.39     39.65 o 
   4   4  33      396.54      360.88     68.95 o 
   5   4  33      246.72      213.70     62.42 o 
   6   4  33     1066.19     1051.40    125.53 o 
   7   4  33      406.38      405.04     74.92 o 
   8   4  33       53.69       38.82     58.56 o 
   9   4  33     1558.68     1448.03    121.31 o 
  10   4  33      673.72      589.09     81.39 o 
   1   5  33      673.51      772.38     73.11 o 
   2   5  33        5.84       -4.77     39.44 o 
   3   5  33     1966.65     1906.47    108.45 o 
   4   5  33     1009.61      986.89     92.72 o 
   5   5  33     1110.20      997.46     98.68 o 
   6   5  33      371.44      415.33     93.55 o 
   7   5  33       24.12      -12.68     67.79 o 
   8   5  33      820.09      864.98     99.09 o 
   9   5  33        0.89        1.79     58.42 o 
   0   6  33     2098.61     1913.93    154.23 o 
   1   6  33       60.10       41.06     42.30 o 
   2   6  33       39.75      -17.58     39.02 o 
   3   6  33      928.18      884.99     80.72 o 
   4   6  33       49.14       -1.08     42.62 o 
   5   6  33       71.94      101.83     57.56 o 
   6   6  33      107.14       96.44     61.11 o 
   7   6  33       26.29       -9.45     70.01 o 
   8   6  33       34.66       45.71     72.28 o 
   1   7  33       16.23       16.07     41.10 o 
   2   7  33      405.52      319.42     60.85 o 
   3   7  33      668.51      580.83     72.49 o 
   4   7  33      237.38      241.07     58.93 o 
   5   7  33        0.60       16.54     52.71 o 
   6   7  33     1741.16     1599.99    175.28 o 
   7   7  33       25.23       69.65     77.37 o 
   0   8  33        2.18       -6.40     63.49 o 
   1   8  33       27.39       17.20     46.86 o 
   2   8  33     1238.34     1065.26     91.92 o 
   3   8  33       98.13      117.81     52.13 o 
   4   8  33       20.07      -24.58     45.88 o 
   5   8  33        1.64       19.47     58.53 o 
   6   8  33      962.35      981.20    111.82 o 
   1   9  33      748.36      838.02     89.80 o 
   2   9  33       99.12       49.83     52.11 o 
   3   9  33       66.75       17.60     50.70 o 
   4   9  33       10.28       42.78     51.24 o 
   5   9  33      204.30      152.49     70.78 o 
   0  10  33      189.85      245.54     92.63 o 
   1  10  33      440.76      428.79     76.59 o 
   2  10  33       97.70       78.99     56.71 o 
   0   0  34        0.48      174.32     79.70 o 
   1   0  34     2218.29     2189.48    130.82 o 
   2   0  34     2737.87     2757.30    150.23 o 
   3   0  34     1861.83     1838.85    168.90 o 
   4   0  34       58.23       88.52     68.34 o 
   5   0  34     1562.29     1587.04    172.80 o 
   6   0  34        9.39      -78.34     75.63 o 
   7   0  34      109.62      176.87     95.64 o 
   8   0  34        0.94       62.91     91.57 o 
   9   0  34      688.87      517.54    131.93 o 
  10   0  34       29.44       62.91    102.59 o 
   1   1  34        4.31       72.93     29.94 o 
   2   1  34     1248.33     1249.81     93.68 o 
   3   1  34     1248.31     1443.43    100.28 o 
   4   1  34      297.22      343.02     78.89 o 
   5   1  34      261.10      188.45     47.91 o 
   6   1  34        6.20       58.86     41.86 o 
   7   1  34      128.62       90.23     53.76 o 
   8   1  34     2010.54     1480.48    159.57 o 
   9   1  34        7.11      -66.78     57.01 o 
  10   1  34      195.45      102.18     77.62 o 
   0   2  34     3170.75     3282.04    180.20 o 
   1   2  34      725.57      802.15     70.62 o 
   2   2  34        0.16       18.63     37.60 o 
   3   2  34      707.16      894.93     73.92 o 
   4   2  34       58.79       48.04     41.03 o 
   5   2  34       92.78       72.40     62.31 o 
   6   2  34       52.61       67.72     43.12 o 
   7   2  34     2080.82     2100.31    105.90 o 
   8   2  34      710.96      667.84     72.90 o 
   9   2  34      335.25      333.51     72.39 o 
  10   2  34        6.95       65.44     69.73 o 
   1   3  34      892.97      812.75     72.38 o 
   2   3  34       96.05       97.28     44.00 o 
   3   3  34      178.23      257.23     53.89 o 
   4   3  34      111.72       75.37     44.14 o 
   5   3  34      384.40      321.71     86.45 o 
   6   3  34       55.81       47.87     66.78 o 
   7   3  34       49.93       20.00     53.35 o 
   8   3  34      303.39      278.32     74.44 o 
   9   3  34       52.34      148.21     63.59 o 
  10   3  34       17.45       82.04     56.05 o 
   0   4  34      305.46      495.75     88.78 o 
   1   4  34        8.82       13.50     38.46 o 
   2   4  34     2709.58     2826.44    122.40 o 
   3   4  34     1277.95     1262.82     89.00 o 
   4   4  34        1.98       26.03     40.79 o 
   5   4  34      676.95      581.29     83.04 o 
   6   4  34      289.65      260.54     84.27 o 
   7   4  34       13.44       12.01     53.13 o 
   8   4  34      174.64      153.04     73.20 o 
   9   4  34      759.80      720.62    151.43 o 
   1   5  34      543.41      565.84     82.65 o 
   2   5  34      901.49      849.92     78.36 o 
   3   5  34      664.23      645.53     72.97 o 
   4   5  34      450.96      304.87     58.85 o 
   5   5  34     1007.83     1276.63    111.25 o 
   6   5  34       55.75      117.79     74.20 o 
   7   5  34        3.34      -39.68     69.78 o 
   8   5  34        0.24        8.66     66.62 o 
   9   5  34        6.72       33.34     62.98 o 
   0   6  34     1345.85     1261.33    131.56 o 
   1   6  34      552.13      533.87     69.16 o 
   2   6  34      202.06      163.07     51.45 o 
   3   6  34      978.12      859.84     81.22 o 
   4   6  34       12.76        4.58     44.07 o 
   5   6  34      273.91      303.29     74.17 o 
   6   6  34        5.24        2.19     53.82 o 
   7   6  34     1088.32     1105.20    139.10 o 
   8   6  34      119.97       61.65     79.17 o 
   1   7  34      599.38      639.75     75.16 o 
   2   7  34        8.40       -5.26     43.32 o 
   3   7  34      191.93      183.90     57.72 o 
   4   7  34     1078.95     1074.31     92.04 o 
   5   7  34      340.85      351.47     80.02 o 
   6   7  34      182.98      251.66     74.76 o 
   7   7  34      269.60      314.12    100.74 o 
   0   8  34       38.90       13.65     64.63 o 
   1   8  34        2.35       26.13     49.36 o 
   2   8  34       73.82      102.43     51.55 o 
   3   8  34      648.60      656.86     79.49 o 
   4   8  34      357.88      307.90     66.82 o 
   5   8  34      370.25      308.04     83.52 o 
   6   8  34        3.71       -4.50     59.33 o 
   1   9  34      123.44       97.95     55.51 o 
   2   9  34      114.07      140.39     57.24 o 
   3   9  34       81.25       90.57     56.21 o 
   4   9  34      307.40      269.24     79.67 o 
   1   1  35      309.25      361.68     51.45 o 
   2   1  35      309.90      367.56     63.61 o 
   3   1  35     2029.04     1866.42    111.89 o 
   4   1  35      338.20      334.07     80.18 o 
   5   1  35      186.76      233.10     58.76 o 
   6   1  35      420.24      347.30     67.75 o 
   7   1  35     2215.56     2074.60    215.44 o 
   8   1  35      295.98      268.65     78.64 o 
   9   1  35      604.24      840.99    109.56 o 
  10   1  35      256.16      358.81     92.87 o 
   0   2  35      111.78      250.31     71.71 o 
   1   2  35     1955.90     2055.50    108.55 o 
   2   2  35     1467.97     1636.28     95.55 o 
   3   2  35     2666.97     2786.06    119.35 o 
   4   2  35      538.64      537.14    133.55 o 
   5   2  35      606.10      592.57     98.64 o 
   6   2  35       10.81       37.39     53.37 o 
   7   2  35      286.24      320.77     58.21 o 
   8   2  35        3.72      -30.59     42.71 o 
   9   2  35       15.81       49.43     56.49 o 
  10   2  35        3.74      -12.95     81.31 o 
   1   3  35      398.19      416.86     59.91 o 
   2   3  35      321.28      316.81     56.76 o 
   3   3  35      417.79      452.26     63.20 o 
   4   3  35      397.48      323.65     58.08 o 
   5   3  35      607.38      522.25     99.04 o 
   6   3  35       12.41       59.10     66.69 o 
   7   3  35       91.15       54.14     56.89 o 
   8   3  35        0.50        8.74     54.29 o 
   9   3  35       50.48       38.41     60.73 o 
   0   4  35      494.01      407.64     87.49 o 
   1   4  35      114.70      166.83     51.13 o 
   2   4  35      113.84      229.44     53.16 o 
   3   4  35     1378.81     1510.69     98.05 o 
   4   4  35      205.71      158.56     51.67 o 
   5   4  35      106.71      111.66     56.83 o 
   6   4  35      254.81      193.21     81.32 o 
   7   4  35      158.05      186.02    137.61 o 
   8   4  35      168.00      139.23     69.51 o 
   9   4  35      333.72      314.93    114.24 o 
   1   5  35      683.19      799.23     77.23 o 
   2   5  35      309.90      203.79     53.73 o 
   3   5  35      177.37      230.58     56.07 o 
   4   5  35      267.10      259.64     57.10 o 
   5   5  35      562.15      561.70     85.20 o 
   6   5  35       95.91      123.55     76.65 o 
   7   5  35      611.08      630.15    139.73 o 
   8   5  35      299.10      226.41     88.45 o 
   0   6  35       28.45       63.98     67.83 o 
   1   6  35       18.40       19.56     43.37 o 
   2   6  35       69.70       44.27     44.74 o 
   3   6  35      127.29       81.11     47.68 o 
   4   6  35      103.06      131.72     54.19 o 
   5   6  35      807.19      635.75     92.48 o 
   6   6  35        0.05       -4.97     55.10 o 
   7   6  35      180.34      165.77    149.82 o 
   1   7  35       93.40       72.49     47.60 o 
   2   7  35        0.71      -14.81     44.78 o 
   3   7  35      183.63      148.18     75.70 o 
   4   7  35      154.87       86.73     62.66 o 
   5   7  35       87.92       -6.34     58.73 o 
   6   7  35      111.03      301.61     77.80 o 
   0   8  35      696.22      636.09    113.61 o 
   1   8  35      696.12      792.54     84.98 o 
   2   8  35        3.26       -9.40     45.50 o 
   3   8  35      125.54       68.24     52.53 o 
   4   8  35       18.03       15.07     59.04 o 
   5   8  35      409.22      424.78     88.84 o 
   1   9  35        2.94       20.88     50.77 o 
   2   9  35       90.05      101.40     54.82 o 
   3   9  35        3.30       11.83     52.66 o 
   0   0  36      219.95      101.74     79.70 o 
   1   0  36      154.01      186.44     62.53 o 
   2   0  36     1270.24     1469.53    119.41 o 
   6   0  36     1515.09     1414.75    173.13 o 
   7   0  36     2473.88     2726.91    232.32 o 
   8   0  36       68.80      103.10     97.84 o 
   9   0  36     1194.52     1079.67    172.80 o 
   1   1  36     3156.69     3363.08    126.24 o 
   2   1  36     1546.62     1686.21    111.14 o 
   3   1  36      171.45      224.44     59.66 o 
   4   1  36     2342.52     2463.95    161.57 o 
   5   1  36       93.99      140.80     55.15 o 
   6   1  36      274.32      221.11     70.68 o 
   7   1  36       18.71      -12.21     60.25 o 
   8   1  36       56.98       42.63    119.46 o 
   9   1  36       63.09      143.42     75.66 o 
   0   2  36      300.35      248.26     95.39 o 
   1   2  36        7.83       80.37     42.26 o 
   2   2  36       77.85       76.85     46.53 o 
   3   2  36      195.55      265.35     53.85 o 
   4   2  36       84.87      154.38     56.70 o 
   5   2  36      706.30      656.65    103.61 o 
   6   2  36      344.63       90.32     69.84 o 
   7   2  36      159.97      182.82     65.25 o 
   8   2  36       81.82      102.07     77.62 o 
   9   2  36       26.17       25.76     61.39 o 
   1   3  36       89.77       43.51     42.00 o 
   2   3  36      682.70      628.95     69.83 o 
   3   3  36      558.05      472.79     64.70 o 
   4   3  36      631.02      730.53     74.87 o 
   5   3  36       13.75       23.06     62.57 o 
   6   3  36     2555.79     2428.54    176.36 o 
   7   3  36        2.05      -64.57     51.94 o 
   8   3  36      455.06      381.11     79.95 o 
   9   3  36        6.14       53.97     63.53 o 
   0   4  36        5.89       11.66     60.55 o 
   1   4  36      252.51      289.84     58.01 o 
   2   4  36     3629.83     3400.90    139.65 o 
   3   4  36      135.86      248.76     57.24 o 
   4   4  36       80.14       60.44     46.69 o 
   5   4  36       87.84      120.41     62.62 o 
   6   4  36      123.20       62.34     73.37 o 
   7   4  36      125.34       75.82     77.42 o 
   8   4  36       37.62       79.08     64.49 o 
   1   5  36     1500.68     1593.99    103.34 o 
   2   5  36      946.12      834.97     80.92 o 
   3   5  36       30.78       81.44     47.56 o 
   4   5  36        0.04       -8.48     42.97 o 
   5   5  36        1.71      -36.41     51.58 o 
   6   5  36      278.15      229.45     88.86 o 
   7   5  36      253.18      359.03    147.61 o 
   8   5  36      204.62      166.96     91.84 o 
   0   6  36      332.39      317.09    103.02 o 
   1   6  36      123.85       68.82     47.50 o 
   2   6  36      694.35      686.90     76.39 o 
   3   6  36      529.35      542.22     72.98 o 
   4   6  36      240.45      262.88     62.42 o 
   5   6  36      720.93      672.15     96.52 o 
   6   6  36       23.04      -24.15     55.18 o 
   7   6  36      645.40      666.49    122.80 o 
   1   7  36      559.61      574.83     74.01 o 
   2   7  36       92.07       59.90     48.91 o 
   3   7  36      103.79      118.35     53.27 o 
   4   7  36      202.64      199.73     73.13 o 
   5   7  36      380.00      423.23     88.04 o 
   6   7  36      195.75      174.04     74.29 o 
   0   8  36      495.90      487.80    104.11 o 
   1   8  36       46.87       94.66     54.32 o 
   2   8  36      101.63       87.51     52.11 o 
   3   8  36      409.79      410.12     72.08 o 
   4   8  36       62.15       -1.23     60.83 o 
   1   9  36      212.38      197.08     62.70 o 
   1   1  37        7.13      162.93     53.94 o 
   2   1  37      789.37      755.51     81.97 o 
   3   1  37      256.70      215.24     59.96 o 
   4   1  37       42.82      116.56     96.23 o 
   6   1  37      419.54      412.23    107.85 o 
   7   1  37      557.16      554.61    111.58 o 
   8   1  37       33.27      133.66     73.12 o 
   9   1  37      608.95      524.43    133.03 o 
   0   2  37       40.35       52.39     59.64 o 
   1   2  37      306.89      351.78     58.75 o 
   2   2  37      155.31      127.24     48.68 o 
   3   2  37      134.44      214.04     62.22 o 
   4   2  37       33.14      -13.39     84.11 o 
   5   2  37      241.41      163.94     76.23 o 
   6   2  37        0.27       -7.68     66.71 o 
   7   2  37      918.41      838.17    223.41 o 
   8   2  37       96.86       90.01     78.12 o 
   9   2  37      313.98      228.92    123.28 o 
   1   3  37       73.28       47.54     45.49 o 
   2   3  37       68.69       63.22     45.67 o 
   3   3  37       22.04       96.22     46.63 o 
   4   3  37      303.06      380.59     62.02 o 
   5   3  37       31.68       -0.29     67.87 o 
   6   3  37      176.40      166.33     82.88 o 
   7   3  37        0.38        9.72     68.72 o 
   8   3  37     1842.91     1940.80    169.75 o 
   0   4  37       28.35       49.39     66.60 o 
   1   4  37       14.39       21.32     44.41 o 
   2   4  37        3.01       58.65     47.77 o 
   3   4  37     2899.63     2946.73    140.15 o 
   4   4  37      940.97      906.85    105.27 o 
   5   4  37      212.48      196.15     68.40 o 
   6   4  37      142.28      129.67     79.55 o 
   7   4  37      112.21       49.42     75.07 o 
   8   4  37      319.61      337.97    182.72 o 
   1   5  37     1486.73     1581.91    104.14 o 
   2   5  37        2.78       74.39     47.77 o 
   3   5  37      150.14      106.34     50.69 o 
   4   5  37       44.01       20.72     56.43 o 
   5   5  37     1065.72     1036.14    109.99 o 
   6   5  37      411.46      366.14    107.34 o 
   7   5  37      163.59      141.10     85.96 o 
   0   6  37      130.48      116.57     83.94 o 
   1   6  37      145.95      137.99     54.05 o 
   2   6  37      236.59      261.26     61.82 o 
   3   6  37      177.25      241.46     61.29 o 
   4   6  37        6.52       35.92     59.00 o 
   5   6  37        3.71      -45.75     52.65 o 
   6   6  37      312.54      255.33     95.19 o 
   1   7  37       44.07       93.62     54.04 o 
   2   7  37      181.66      157.46     58.03 o 
   3   7  37       19.26       28.94     50.54 o 
   4   7  37       86.72       54.81     63.28 o 
   5   7  37       69.38       52.11     65.58 o 
   0   8  37     1965.44     1872.52    178.22 o 
   1   8  37      319.38      301.68     67.97 o 
   2   8  37        3.17        0.19     49.40 o 
   3   8  37      911.39      869.67     91.09 o 
   0   0  38       25.72       15.43     74.78 o 
   1   0  38     1081.44     1183.11    158.21 o 
   2   0  38       83.65       89.20     81.90 o 
   6   0  38      314.40       98.01    100.56 o 
   7   0  38     1470.52     1357.44    182.97 o 
   8   0  38       78.88       57.65    101.07 o 
   1   1  38      983.35     1248.14    172.63 o 
   2   1  38      133.54      125.46     67.31 o 
   3   1  38      185.57      214.70     71.46 o 
   7   1  38       31.36      -37.31     88.18 o 
   8   1  38        2.25       25.81     67.74 o 
   0   2  38     1283.42     1599.57    140.83 o 
   1   2  38      390.56      439.70     64.93 o 
   2   2  38      628.21      617.43     69.78 o 
   3   2  38       80.95       71.03     55.22 o 
   4   2  38       89.68      137.65     69.26 o 
   5   2  38       19.17       36.66     69.90 o 
   6   2  38       32.25       11.70    103.44 o 
   7   2  38       92.57       89.40     76.27 o 
   8   2  38      132.65      171.45     86.14 o 
   1   3  38       30.95       13.28     44.43 o 
   2   3  38        0.10        8.00     44.65 o 
   3   3  38      522.25      537.67     68.99 o 
   4   3  38      191.12      167.27     54.64 o 
   5   3  38      455.95      577.84    109.39 o 
   6   3  38      760.99      662.04    112.75 o 
   7   3  38      719.57      666.86    118.56 o 
   8   3  38      163.11      252.49     74.79 o 
   0   4  38      499.95      511.01     98.83 o 
   1   4  38      107.34      102.99     50.29 o 
   2   4  38       11.01       37.81     46.42 o 
   3   4  38     1662.78     1736.17    108.24 o 
   4   4  38        4.76       38.18     54.63 o 
   5   4  38       39.19       77.40     62.12 o 
   6   4  38       23.38       -4.89     70.60 o 
   7   4  38       95.27      136.17     86.00 o 
   1   5  38       71.60      183.69     55.96 o 
   2   5  38     1227.13     1237.49    100.04 o 
   3   5  38     1872.14     1857.38    135.25 o 
   4   5  38        1.91       32.51     57.98 o 
   5   5  38      249.94      320.74     79.71 o 
   6   5  38        0.02       32.28     76.56 o 
   7   5  38       15.29        0.80     76.75 o 
   0   6  38      360.45      237.61    196.87 o 
   1   6  38      439.00      435.29     71.77 o 
   2   6  38      129.55      118.02     55.18 o 
   3   6  38      172.95      196.74     66.55 o 
   4   6  38      400.50      450.22     87.19 o 
   5   6  38       78.56       60.59     65.61 o 
   6   6  38      133.62      211.56     92.97 o 
   1   7  38      181.27      248.51     64.66 o 
   2   7  38       84.59      122.99     57.46 o 
   3   7  38      712.28      850.50     89.87 o 
   4   7  38       16.05       32.04     63.11 o 
   0   8  38      175.22      207.61     98.35 o 
   1   8  38      122.97      166.96     60.46 o 
   2   8  38       41.61       21.73     52.54 o 
   1   1  39       44.33       36.08     57.55 o 
   2   1  39       51.26       59.27     60.49 o 
   7   1  39      603.05      397.82    127.86 o 
   8   1  39      522.74      397.48    134.30 o 
   0   2  39      186.60      226.57     79.19 o 
   1   2  39       61.98       54.89     46.44 o 
   2   2  39     3404.61     3191.27    156.05 o 
   3   2  39        3.33       70.40     52.69 o 
   4   2  39      331.53      345.13     88.23 o 
   5   2  39       57.50      121.38     76.08 o 
   6   2  39       47.33       18.14    109.71 o 
   7   2  39     1271.78     1357.94    225.19 o 
   8   2  39      204.71      136.68    119.21 o 
   1   3  39      306.39      266.27     59.93 o 
   2   3  39      149.12      152.91     55.10 o 
   3   3  39      110.60      105.75     51.14 o 
   4   3  39       30.25        2.36     52.98 o 
   5   3  39      645.55      805.21    120.49 o 
   6   3  39      201.85      119.11     81.52 o 
   7   3  39      572.91      539.14    114.06 o 
   0   4  39     4122.86     4159.84    228.12 o 
   1   4  39        7.19       -1.32     45.16 o 
   2   4  39      210.50      159.37     55.50 o 
   3   4  39        5.71       45.94     49.88 o 
   4   4  39      481.62      509.84    111.58 o 
   5   4  39      382.80      269.79     95.43 o 
   6   4  39      140.84      300.43     97.08 o 
   7   4  39      410.40      400.50    112.28 o 
   1   5  39      697.92      698.30     81.18 o 
   2   5  39      550.36      521.56     74.47 o 
   3   5  39     1470.10     1813.43    115.51 o 
   4   5  39     1386.22     1250.31    119.26 o 
   5   5  39      114.80      122.57     67.72 o 
   6   5  39       23.18        9.70     74.05 o 
   0   6  39      138.87       61.19     73.54 o 
   1   6  39      159.09      126.11     57.52 o 
   2   6  39        0.75        8.38     49.71 o 
   3   6  39      583.92      590.49     78.71 o 
   4   6  39      267.12      197.40     73.85 o 
   5   6  39      126.31      135.96     71.33 o 
   1   7  39        8.27       46.49     51.68 o 
   2   7  39      387.25      310.75     68.85 o 
   3   7  39       95.29       92.77     56.48 o 
   7   0  40      132.85       83.77    106.66 o 
   1   1  40      487.73      519.67     91.69 o 
   2   1  40       10.87      120.23     95.64 o 
   0   2  40        1.47       34.60     65.80 o 
   1   2  40      658.69      723.80     76.76 o 
   2   2  40       88.68      210.44     65.67 o 
   3   2  40      869.07      902.63     96.86 o 
   4   2  40       64.52      126.85     75.74 o 
   5   2  40      205.75      267.93    138.54 o 
   6   2  40       15.10       57.82    114.12 o 
   1   3  40        0.04        5.93     45.20 o 
   2   3  40       73.74      125.58     54.77 o 
   3   3  40      651.46      645.18     77.69 o 
   4   3  40      524.03      401.14     79.75 o 
   5   3  40     1012.12     1310.87    146.17 o 
   6   3  40        0.04      -66.42     67.56 o 
   7   3  40      741.39      727.47    187.21 o 
   0   4  40      255.98      450.86    102.02 o 
   1   4  40       93.15      133.19     56.37 o 
   2   4  40       56.82       95.67     53.25 o 
   3   4  40      248.31      251.56     63.12 o 
   4   4  40      287.34      258.22     75.51 o 
   5   4  40     1759.08     1791.19    168.42 o 
   6   4  40      178.05      121.53     86.98 o 
   1   5  40       36.66       92.42     54.39 o 
   2   5  40     1006.29      990.84     92.03 o 
   3   5  40       30.92       22.78     49.26 o 
   4   5  40       49.26       28.82     61.13 o 
   5   5  40      166.70      150.73     71.42 o 
   0   6  40        3.01      -26.48     66.75 o 
   1   6  40     1744.27     1783.97    119.57 o 
   2   6  40      101.21       88.67     55.93 o 
   3   6  40       73.53      161.85     59.42 o 
   4   6  40      135.53      113.17     84.75 o 
   1   7  40      944.58      908.53     94.92 o 
   1   1  41      222.73      240.29    109.04 o 
   2   1  41       99.06      221.12    114.63 o 
   0   2  41      822.81      812.22    117.44 o 
   1   2  41      375.25      355.09     73.92 o 
   2   2  41      625.63      586.27     86.31 o 
   3   2  41       11.30       23.53     55.49 o 
   4   2  41      587.73      656.76    170.25 o 
   5   2  41      134.32       77.16    118.36 o 
   6   2  41       48.09     -136.59     91.06 o 
   1   3  41      415.37      427.88     69.18 o 
   2   3  41       66.55      -19.19     46.80 o 
   3   3  41      558.84      569.62     75.10 o 
   4   3  41      491.42      533.06     89.38 o 
   5   3  41       71.49      145.48     84.05 o 
   6   3  41     1432.22     1602.64    240.29 o 
   0   4  41        7.54       13.04     72.08 o 
   1   4  41      336.35      334.21     67.75 o 
   2   4  41      192.24      160.70     58.23 o 
   3   4  41      191.97      171.52     60.38 o 
   4   4  41        7.76       32.72     60.03 o 
   5   4  41       13.88      106.11     85.83 o 
   1   5  41      350.95      308.66     67.89 o 
   2   5  41      289.27      227.61     63.97 o 
   3   5  41       73.53      100.53     57.54 o 
   4   5  41       76.90      136.82     70.58 o 
   0   6  41     1371.26     1356.40    194.08 o 
   1   6  41        0.76        9.60     52.83 o 
   2   6  41     1725.41     1891.69    123.79 o 
   3   6  41      553.77      534.36     81.28 o 
   1   1  42      986.01      983.70    168.39 o 
   2   1  42        1.33        0.85     88.86 o 
   0   2  42      402.48      723.57    159.57 o 
   1   2  42      126.75      180.67     67.35 o 
   2   2  42      204.94      204.21     67.98 o 
   3   2  42      175.93      179.09     91.32 o 
   4   2  42      173.50      262.67    143.80 o 
   5   2  42       20.46      -45.11    106.66 o 
   1   3  42       13.35       -5.85     46.83 o 
   2   3  42      305.31      359.69     67.87 o 
   3   3  42        0.03       34.06     59.21 o 
   4   3  42      331.66      432.49    105.21 o 
   5   3  42     1060.76     1217.54    216.38 o 
   0   4  42      294.15      282.85     96.70 o 
   1   4  42        2.24        2.90     55.24 o 
   2   4  42       62.55       63.08     54.88 o 
   3   4  42        0.76       80.90     56.25 o 
   4   4  42       15.11       39.46     72.13 o 
   1   5  42      934.31     1026.23     96.81 o 
   2   5  42       45.98       32.61     55.75 o 
   3   5  42      436.99      432.01     75.08 o 
   2   1  43      509.58      400.87    136.00 o 
   0   2  43      438.80      486.00    146.00 o 
   1   2  43      102.36       64.55     73.22 o 
   2   2  43       33.32      125.82    112.26 o 
   3   2  43      436.45      515.33    146.68 o 
   1   3  43       11.36       -8.69     50.04 o 
   2   3  43       17.90      -44.93     48.56 o 
   3   3  43       32.11      -19.46     58.66 o 
   4   3  43        5.85        6.92     74.73 o 
   0   4  43      495.40      520.73    115.06 o 
   1   4  43       90.97       76.77     57.00 o 
   2   4  43       30.31       32.03     55.60 o 
   3   4  43      995.24     1171.79    102.68 o 
   1   5  43       40.96       30.37     55.55 o 
   0   2  44       59.62       37.31     97.50 o 
   1   2  44       11.15       24.42     97.50 o 
   2   2  44      229.52      334.91    135.32 o 
   1   3  44      284.46      313.25     70.64 o 
   2   3  44       24.34       28.81     64.18 o 
   3   3  44      115.36      167.75     74.63 o 
   0   4  44     1024.87     1067.74    144.25 o 
   1   4  44      434.47      506.27     80.04 o 
   1   2  45      150.08       92.59    115.65 o 
   2   2  45      263.67      597.92    162.96 o 
                                                 
